# Supplementary material for: Antennal Protein Profile in Honeybees: Caste and Task Matter More Than Age
Source: Front Physiol. 2018 Jun 20;9:748. doi: 10.3389/fphys.2018.00748 (PMC6019485; doi:10.3389/fphys.2018.00748)
Supplement: TABLE S1 — Complete list of proteins identified in proteomic analysis of antennae from single individuals of nurses (N), foragers (F), virgin queens (RV), mated queens (RF), and established queens (Rold). The protein groups table contains information on the proteins identified in all processed raw-files. Each single row contains the group of proteins that could be reconstructed from a set of peptides. [file Table_1.XLSX]

## Sheet: proteinGroups
Protein IDs	Majority protein IDs	Peptide counts (all)	Peptide counts (razor+unique)	Peptide counts (unique)	Fasta headers	Number of proteins	Peptides	Razor + unique peptides	Unique peptides	Peptides F1	Peptides F3	Peptides F4	Peptides N1	Peptides N3	Peptides N4	Peptides R1F	Peptides R1old	Peptides R2-3V	Peptides R2F	Peptides R2old	Peptides R2V	Peptides R3F	Peptides R3old	Peptides R3V	Razor + unique peptides F1	Razor + unique peptides F3	Razor + unique peptides F4	Razor + unique peptides N1	Razor + unique peptides N3	Razor + unique peptides N4	Razor + unique peptides R1F	Razor + unique peptides R1old	Razor + unique peptides R2-3V	Razor + unique peptides R2F	Razor + unique peptides R2old	Razor + unique peptides R2V	Razor + unique peptides R3F	Razor + unique peptides R3old	Razor + unique peptides R3V	Unique peptides F1	Unique peptides F3	Unique peptides F4	Unique peptides N1	Unique peptides N3	Unique peptides N4	Unique peptides R1F	Unique peptides R1old	Unique peptides R2-3V	Unique peptides R2F
G5D3Z3;G5D421;G5D418;G5D3Y4;A0A023W5I7;A0A023W4A8;A0A023W5Q5	G5D3Z3;G5D421;G5D418;G5D3Y4;A0A023W5I7;A0A023W4A8;A0A023W5Q5	6;6;6;6;6;6;6	1;1;1;1;1;1;1	0;0;0;0;0;0;0	>tr|G5D3Z3|G5D3Z3_APIME Vitellogenin (Fragment) OS=Apis mellifera GN=Vg PE=4 SV=1;>tr|G5D421|G5D421_APIME Vitellogenin (Fragment) OS=Apis mellifera GN=Vg PE=4 SV=1;>tr|G5D418|G5D418_APIME Vitellogenin (Fragment) OS=Apis mellifera GN=Vg PE=4 SV=1;>tr|G5D3Y4	7	6	1	0	2	1	2	3	3	2	6	5	5	4	3	5	4	4	5	0	0	0	0	0	0	1	0	0	0	0	1	0	0	0	0	0	0	0	0	0	0	0	0	0
G5D3E9;G5D3E6;A0A023W5P7;G5D3L9;A0A023W533;A0A023W5V0;G5D3G4	G5D3E9;G5D3E6;A0A023W5P7;G5D3L9;A0A023W533;A0A023W5V0;G5D3G4	15;15;15;15;15;15;14	1;1;1;1;1;1;1	1;1;1;1;1;1;1	>tr|G5D3E9|G5D3E9_APIME Vitellogenin (Fragment) OS=Apis mellifera GN=Vg PE=4 SV=1;>tr|G5D3E6|G5D3E6_APIME Vitellogenin (Fragment) OS=Apis mellifera GN=Vg PE=4 SV=1;>tr|A0A023W5P7|A0A023W5P7_APIME Vitellogenin (Fragment) OS=Apis mellifera mellifera GN=Vg PE	7	15	1	1	8	4	6	9	8	6	15	13	14	10	12	13	14	11	14	1	1	1	1	1	1	1	1	1	1	1	1	1	1	1	1	1	1	1	1	1	1	1	1	1
A0A068J4X4;A0A087ZZR1	A0A068J4X4;A0A087ZZR1	6;6	6;6	6;6	>tr|A0A068J4X4|A0A068J4X4_APILI Farnesoic acid O-methyltransferase OS=Apis mellifera ligustica GN=FAMet PE=2 SV=1;>tr|A0A087ZZR1|A0A087ZZR1_APIME Uncharacterized protein OS=Apis mellifera GN=LOC412543 PE=4 SV=1	2	6	6	6	6	5	6	6	6	6	6	6	6	5	6	6	4	6	5	6	5	6	6	6	6	6	6	6	5	6	6	4	6	5	6	5	6	6	6	6	6	6	6	5
A0A087EP48	A0A087EP48	1	1	1	>tr|A0A087EP48|A0A087EP48_9LACO Ribosome-recycling factor OS=Lactobacillus kunkeei GN=frr PE=3 SV=1	1	1	1	1	0	0	0	0	0	0	1	1	0	0	1	1	0	0	0	0	0	0	0	0	0	1	1	0	0	1	1	0	0	0	0	0	0	0	0	0	1	1	0	0
A0A087ZN44;C9WMM5	A0A087ZN44;C9WMM5	2;2	2;2	2;2	>tr|A0A087ZN44|A0A087ZN44_APIME Carboxypeptidase OS=Apis mellifera PE=3 SV=1;>sp|C9WMM5|VCP_APIME Venom serine carboxypeptidase OS=Apis mellifera PE=2 SV=1	2	2	2	2	2	0	2	2	2	2	2	1	2	1	2	2	2	1	2	2	0	2	2	2	2	2	1	2	1	2	2	2	1	2	2	0	2	2	2	2	2	1	2	1
A0A087ZN59	A0A087ZN59	14	14	14	>tr|A0A087ZN59|A0A087ZN59_APIME Uncharacterized protein OS=Apis mellifera GN=LOC408421 PE=4 SV=1	1	14	14	14	14	13	14	14	14	14	14	13	14	13	13	14	13	13	13	14	13	14	14	14	14	14	13	14	13	13	14	13	13	13	14	13	14	14	14	14	14	13	14	13
K0FDG6;A0A087ZN67	K0FDG6;A0A087ZN67	1;1	1;1	1;1	>tr|K0FDG6|K0FDG6_APIME GB12811-like protein (Fragment) OS=Apis mellifera PE=2 SV=1;>tr|A0A087ZN67|A0A087ZN67_APIME Uncharacterized protein OS=Apis mellifera GN=LOC409962 PE=4 SV=1	2	1	1	1	1	1	1	1	1	1	1	1	1	1	1	1	1	1	1	1	1	1	1	1	1	1	1	1	1	1	1	1	1	1	1	1	1	1	1	1	1	1	1	1
A0A087ZND2;A0A088AP64	A0A087ZND2	11;1	11;1	10;0	>tr|A0A087ZND2|A0A087ZND2_APIME Uncharacterized protein OS=Apis mellifera GN=Tpx-1 PE=4 SV=1	2	11	11	10	11	8	9	9	9	9	9	9	11	9	10	9	10	10	8	11	8	9	9	9	9	9	9	11	9	10	9	10	10	8	10	7	8	8	8	8	8	8	10	8
A0A087ZND8	A0A087ZND8	1	1	1	>tr|A0A087ZND8|A0A087ZND8_APIME Uncharacterized protein OS=Apis mellifera GN=Mlc2 PE=4 SV=1	1	1	1	1	0	0	0	0	0	0	1	0	0	0	0	1	0	0	0	0	0	0	0	0	0	1	0	0	0	0	1	0	0	0	0	0	0	0	0	0	1	0	0	0
A0A087ZNF8	A0A087ZNF8	1	1	1	>tr|A0A087ZNF8|A0A087ZNF8_APIME Uncharacterized protein OS=Apis mellifera GN=LOC552600 PE=4 SV=1	1	1	1	1	0	0	0	0	0	0	1	0	0	0	1	0	0	1	0	0	0	0	0	0	0	1	0	0	0	1	0	0	1	0	0	0	0	0	0	0	1	0	0	0
A0A087ZNH6;A0A087ZWS7	A0A087ZNH6	4;1	4;1	4;1	>tr|A0A087ZNH6|A0A087ZNH6_APIME Pyruvate carboxylase OS=Apis mellifera GN=LOC412876 PE=4 SV=1	2	4	4	4	3	0	2	1	1	2	2	0	2	1	1	0	1	0	3	3	0	2	1	1	2	2	0	2	1	1	0	1	0	3	3	0	2	1	1	2	2	0	2	1
A0A087ZNI3	A0A087ZNI3	4	4	4	>tr|A0A087ZNI3|A0A087ZNI3_APIME Uncharacterized protein OS=Apis mellifera GN=Ame.2333 PE=3 SV=1	1	4	4	4	3	1	3	1	1	3	2	2	2	0	1	1	1	2	2	3	1	3	1	1	3	2	2	2	0	1	1	1	2	2	3	1	3	1	1	3	2	2	2	0
A0A087ZNJ8	A0A087ZNJ8	4	4	4	>tr|A0A087ZNJ8|A0A087ZNJ8_APIME Phosphoglycerate kinase OS=Apis mellifera GN=Pgk PE=3 SV=1	1	4	4	4	4	4	4	4	4	4	4	2	4	3	3	4	3	1	3	4	4	4	4	4	4	4	2	4	3	3	4	3	1	3	4	4	4	4	4	4	4	2	4	3
A0A087ZYF1;Q6QEJ7;A0A087ZNT2	A0A087ZYF1;Q6QEJ7;A0A087ZNT2	3;3;3	3;3;3	3;3;3	>tr|A0A087ZYF1|A0A087ZYF1_APIME Profilin OS=Apis mellifera GN=LOC726426 PE=3 SV=1;>sp|Q6QEJ7|PROF_APIME Profilin OS=Apis mellifera PE=2 SV=1;>tr|A0A087ZNT2|A0A087ZNT2_APIME Profilin OS=Apis mellifera GN=LOC726426 PE=3 SV=1	3	3	3	3	3	2	2	3	3	2	3	3	3	3	3	3	2	2	3	3	2	2	3	3	2	3	3	3	3	3	3	2	2	3	3	2	2	3	3	2	3	3	3	3
A0A087ZNT8	A0A087ZNT8	1	1	1	>tr|A0A087ZNT8|A0A087ZNT8_APIME Uncharacterized protein OS=Apis mellifera GN=bai PE=3 SV=1	1	1	1	1	1	1	0	0	0	0	0	1	1	0	1	0	0	0	1	1	1	0	0	0	0	0	1	1	0	1	0	0	0	1	1	1	0	0	0	0	0	1	1	0
A0A087ZNY8	A0A087ZNY8	3	3	3	>tr|A0A087ZNY8|A0A087ZNY8_APIME Uncharacterized protein OS=Apis mellifera GN=LOC102654371 PE=4 SV=1	1	3	3	3	3	3	3	3	3	3	3	3	3	3	3	3	3	3	3	3	3	3	3	3	3	3	3	3	3	3	3	3	3	3	3	3	3	3	3	3	3	3	3	3
A0A087ZNZ2	A0A087ZNZ2	7	7	7	>tr|A0A087ZNZ2|A0A087ZNZ2_APIME Uncharacterized protein OS=Apis mellifera GN=LOC409196 PE=4 SV=1	1	7	7	7	7	4	6	7	5	7	6	4	5	3	6	5	5	4	3	7	4	6	7	5	7	6	4	5	3	6	5	5	4	3	7	4	6	7	5	7	6	4	5	3
A0A087ZNZ9	A0A087ZNZ9	8	8	8	>tr|A0A087ZNZ9|A0A087ZNZ9_APIME Uncharacterized protein OS=Apis mellifera GN=Echs1 PE=3 SV=1	1	8	8	8	6	7	7	6	8	8	6	7	7	6	8	7	8	7	7	6	7	7	6	8	8	6	7	7	6	8	7	8	7	7	6	7	7	6	8	8	6	7	7	6
A0A087ZP00	A0A087ZP00	10	10	9	>tr|A0A087ZP00|A0A087ZP00_APIME Uncharacterized protein OS=Apis mellifera GN=Crc PE=3 SV=1	1	10	10	9	9	8	8	10	10	9	9	9	10	7	8	9	6	7	8	9	8	8	10	10	9	9	9	10	7	8	9	6	7	8	8	7	7	9	9	8	8	8	9	6
A0A087ZPA5	A0A087ZPA5	4	4	4	>tr|A0A087ZPA5|A0A087ZPA5_APIME 60S acidic ribosomal protein P0 OS=Apis mellifera GN=RpLP0 PE=3 SV=1	1	4	4	4	3	1	3	3	3	1	3	3	4	0	2	0	1	1	4	3	1	3	3	3	1	3	3	4	0	2	0	1	1	4	3	1	3	3	3	1	3	3	4	0
A0A087ZPC0	A0A087ZPC0	1	1	1	>tr|A0A087ZPC0|A0A087ZPC0_APIME Adenylyl cyclase-associated protein OS=Apis mellifera GN=LOC100576145 PE=3 SV=1	1	1	1	1	1	0	1	0	0	0	1	0	1	0	1	0	0	0	1	1	0	1	0	0	0	1	0	1	0	1	0	0	0	1	1	0	1	0	0	0	1	0	1	0
A0A087ZPF2;B7UBX2	A0A087ZPF2;B7UBX2	3;2	3;2	3;2	>tr|A0A087ZPF2|A0A087ZPF2_APIME Uncharacterized protein OS=Apis mellifera GN=Lac2 PE=4 SV=1;>tr|B7UBX2|B7UBX2_APIME Laccase 2 (Fragment) OS=Apis mellifera GN=lac2 PE=2 SV=2	2	3	3	3	3	3	3	3	3	3	2	3	3	3	3	1	3	3	2	3	3	3	3	3	3	2	3	3	3	3	1	3	3	2	3	3	3	3	3	3	2	3	3	3
A0A087ZPK0	A0A087ZPK0	1	1	1	>tr|A0A087ZPK0|A0A087ZPK0_APIME Uncharacterized protein OS=Apis mellifera GN=Cryl1 PE=4 SV=1	1	1	1	1	1	0	0	0	0	0	1	0	1	1	1	1	1	0	0	1	0	0	0	0	0	1	0	1	1	1	1	1	0	0	1	0	0	0	0	0	1	0	1	1
Q76LA3;A0A087ZPN8;Q9Y1C6	Q76LA3;A0A087ZPN8;Q9Y1C6	6;6;5	6;6;5	6;6;5	>tr|Q76LA3|Q76LA3_APIME Fatty acid binding protein OS=Apis mellifera GN=FABP PE=2 SV=1;>tr|A0A087ZPN8|A0A087ZPN8_APIME Uncharacterized protein OS=Apis mellifera GN=Fabp PE=4 SV=1;>tr|Q9Y1C6|Q9Y1C6_APIME FABP-like protein (Fragment) OS=Apis mellifera PE=2 S	3	6	6	6	6	6	5	6	6	6	5	6	6	5	6	4	6	6	6	6	6	5	6	6	6	5	6	6	5	6	4	6	6	6	6	6	5	6	6	6	5	6	6	5
Q7YXM4;A0A087ZPP3	Q7YXM4;A0A087ZPP3	6;6	6;6	6;6	>tr|Q7YXM4|Q7YXM4_APILI Thioredoxin reductase OS=Apis mellifera ligustica GN=Trxr-1 PE=2 SV=1;>tr|A0A087ZPP3|A0A087ZPP3_APIME Uncharacterized protein OS=Apis mellifera GN=Trxr-1 PE=3 SV=1	2	6	6	6	6	5	6	5	5	5	5	4	6	4	5	5	4	6	5	6	5	6	5	5	5	5	4	6	4	5	5	4	6	5	6	5	6	5	5	5	5	4	6	4
A0A087ZPQ8	A0A087ZPQ8	13	13	13	>tr|A0A087ZPQ8|A0A087ZPQ8_APIME Fructose-bisphosphate aldolase OS=Apis mellifera GN=LOC550785 PE=3 SV=1	1	13	13	13	11	10	11	12	12	11	12	11	13	9	12	10	11	7	11	11	10	11	12	12	11	12	11	13	9	12	10	11	7	11	11	10	11	12	12	11	12	11	13	9
A0A096XH40;A0A096XH57;A0A096XH33;A0A087ZPT0;A0A096XH32;A0A096XH35;A0A096XH51;Q5EF78;Q5BLY4	A0A096XH40;A0A096XH57;A0A096XH33;A0A087ZPT0;A0A096XH32;A0A096XH35;A0A096XH51;Q5EF78;Q5BLY4	1;1;1;1;1;1;1;1;1	1;1;1;1;1;1;1;1;1	1;1;1;1;1;1;1;1;1	>tr|A0A096XH40|A0A096XH40_APICA Icarapin variant 7 (Fragment) OS=Apis mellifera carnica GN=icarapin PE=2 SV=1;>tr|A0A096XH57|A0A096XH57_APICA Icarapin variant 6 (Fragment) OS=Apis mellifera carnica GN=icarapin PE=2 SV=1;>tr|A0A096XH33|A0A096XH33_APICA Icar	9	1	1	1	1	1	0	1	0	1	1	1	1	1	1	1	1	1	1	1	1	0	1	0	1	1	1	1	1	1	1	1	1	1	1	1	0	1	0	1	1	1	1	1
A0A087ZPT8	A0A087ZPT8	4	4	4	>tr|A0A087ZPT8|A0A087ZPT8_APIME Uncharacterized protein OS=Apis mellifera GN=LOC410071 PE=3 SV=1	1	4	4	4	4	1	4	4	4	4	3	4	3	2	4	2	2	3	3	4	1	4	4	4	4	3	4	3	2	4	2	2	3	3	4	1	4	4	4	4	3	4	3	2
A0A087ZPU0	A0A087ZPU0	10	10	10	>tr|A0A087ZPU0|A0A087ZPU0_APIME Uncharacterized protein OS=Apis mellifera GN=LOC412458 PE=3 SV=1	1	10	10	10	8	10	9	8	7	9	7	9	9	7	9	8	8	8	8	8	10	9	8	7	9	7	9	9	7	9	8	8	8	8	8	10	9	8	7	9	7	9	9	7
A0A087ZPU1	A0A087ZPU1	4	4	4	>tr|A0A087ZPU1|A0A087ZPU1_APIME Uncharacterized protein OS=Apis mellifera GN=LOC724721 PE=3 SV=1	1	4	4	4	4	3	4	4	3	4	4	4	4	3	4	3	3	4	4	4	3	4	4	3	4	4	4	4	3	4	3	3	4	4	4	3	4	4	3	4	4	4	4	3
A0A087ZPV0	A0A087ZPV0	2	2	2	>tr|A0A087ZPV0|A0A087ZPV0_APIME Transaldolase OS=Apis mellifera GN=Tal PE=3 SV=1	1	2	2	2	2	2	2	2	2	2	2	2	2	1	2	2	2	1	2	2	2	2	2	2	2	2	2	2	1	2	2	2	1	2	2	2	2	2	2	2	2	2	2	1
A0A087ZPV4	A0A087ZPV4	2	2	2	>tr|A0A087ZPV4|A0A087ZPV4_APIME Glucose-6-phosphate isomerase OS=Apis mellifera GN=LOC551154 PE=3 SV=1	1	2	2	2	2	1	2	2	2	1	2	1	2	1	1	2	0	1	1	2	1	2	2	2	1	2	1	2	1	1	2	0	1	1	2	1	2	2	2	1	2	1	2	1
A0A087ZQ27;A0A088AGJ8	A0A087ZQ27	17;8	17;8	14;5	>tr|A0A087ZQ27|A0A087ZQ27_APIME Uncharacterized protein OS=Apis mellifera GN=Hsc70-4 PE=3 SV=1	2	17	17	14	15	15	16	16	15	16	16	15	16	14	15	14	14	13	16	15	15	16	16	15	16	16	15	16	14	15	14	14	13	16	12	12	13	13	12	13	13	12	13	11
A0A087ZQ48	A0A087ZQ48	4	4	4	>tr|A0A087ZQ48|A0A087ZQ48_APIME Uncharacterized protein OS=Apis mellifera GN=Vha26 PE=3 SV=1	1	4	4	4	4	2	3	3	3	3	3	4	4	2	3	2	2	3	3	4	2	3	3	3	3	3	4	4	2	3	2	2	3	3	4	2	3	3	3	3	3	4	4	2
A0A087ZQD3;C1JYH6;C1JYI3;A0A088A2L4;C1JYH7;C1JYI1;C1JYI2;C1JYI0;C1JYH8;C1JYH9	A0A087ZQD3;C1JYH6	17;16;7;6;4;4;4;2;1;1	17;16;7;6;4;4;4;2;1;1	16;15;7;6;3;3;3;1;1;1	>tr|A0A087ZQD3|A0A087ZQD3_APIME Uncharacterized protein OS=Apis mellifera GN=Hsp90 PE=3 SV=1;>tr|C1JYH6|C1JYH6_APIME Heat shock protein 90 OS=Apis mellifera PE=2 SV=1	10	17	17	16	16	15	16	17	14	15	16	16	16	12	15	15	13	12	15	16	15	16	17	14	15	16	16	16	12	15	15	13	12	15	15	14	15	16	13	14	15	15	15	11
A0A087ZQD5	A0A087ZQD5	2	2	2	>tr|A0A087ZQD5|A0A087ZQD5_APIME Uncharacterized protein OS=Apis mellifera GN=Vapa PE=4 SV=1	1	2	2	2	2	2	1	2	2	2	2	1	2	1	2	1	2	1	1	2	2	1	2	2	2	2	1	2	1	2	1	2	1	1	2	2	1	2	2	2	2	1	2	1
B8XIJ0;A0A087ZQH2;E2IFU8;A0A088AJM1	B8XIJ0;A0A087ZQH2	3;3;1;1	3;3;1;1	3;3;1;1	>tr|B8XIJ0|B8XIJ0_APIME Tweedle motif cuticular protein 1 (Fragment) OS=Apis mellifera GN=Twld1 PE=2 SV=1;>tr|A0A087ZQH2|A0A087ZQH2_APIME Uncharacterized protein OS=Apis mellifera GN=Grp PE=4 SV=1	4	3	3	3	2	2	3	2	2	2	2	2	2	1	2	2	2	3	3	2	2	3	2	2	2	2	2	2	1	2	2	2	3	3	2	2	3	2	2	2	2	2	2	1
A0A087ZQI5;V5RH78;A0A088A8I9;M9SXX0;A0A0B4J2N5;A0A088A9L7	A0A087ZQI5	20;2;1;1;1;1	20;2;1;1;1;1	20;2;1;1;1;1	>tr|A0A087ZQI5|A0A087ZQI5_APIME ATP synthase subunit alpha OS=Apis mellifera GN=Atp5a1 PE=3 SV=1	6	20	20	20	20	19	19	19	19	19	20	19	20	16	20	19	18	18	19	20	19	19	19	19	19	20	19	20	16	20	19	18	18	19	20	19	19	19	19	19	20	19	20	16
A0A087ZQU9	A0A087ZQU9	1	1	1	>tr|A0A087ZQU9|A0A087ZQU9_APIME Uncharacterized protein OS=Apis mellifera GN=LOC552528 PE=3 SV=1	1	1	1	1	1	1	1	0	1	1	0	1	1	1	1	0	1	1	1	1	1	1	0	1	1	0	1	1	1	1	0	1	1	1	1	1	1	0	1	1	0	1	1	1
A0A087ZQV2	A0A087ZQV2	2	2	2	>tr|A0A087ZQV2|A0A087ZQV2_APIME Uncharacterized protein OS=Apis mellifera GN=RpS2 PE=3 SV=1	1	2	2	2	1	1	1	1	1	1	1	1	1	1	1	0	1	0	2	1	1	1	1	1	1	1	1	1	1	1	0	1	0	2	1	1	1	1	1	1	1	1	1	1
A0A087ZQZ7	A0A087ZQZ7	1	1	1	>tr|A0A087ZQZ7|A0A087ZQZ7_APIME Uncharacterized protein OS=Apis mellifera GN=LOC410636 PE=4 SV=1	1	1	1	1	1	1	1	0	0	1	0	1	0	0	1	0	1	1	1	1	1	1	0	0	1	0	1	0	0	1	0	1	1	1	1	1	1	0	0	1	0	1	0	0
A0A087ZR92	A0A087ZR92	3	2	2	>tr|A0A087ZR92|A0A087ZR92_APIME Annexin OS=Apis mellifera GN=LOC412487 PE=3 SV=1	1	3	2	2	3	2	2	3	3	3	3	2	3	1	3	3	1	3	3	2	1	1	2	2	2	2	1	2	0	2	2	0	2	2	2	1	1	2	2	2	2	1	2	0
Q5BLY5;A0A087ZRC7	Q5BLY5;A0A087ZRC7	3;3	3;3	3;3	>sp|Q5BLY5|ACPH1_APIME Venom acid phosphatase Acph-1 OS=Apis mellifera PE=1 SV=1;>tr|A0A087ZRC7|A0A087ZRC7_APIME Uncharacterized protein OS=Apis mellifera GN=Acph-1 PE=4 SV=1	2	3	3	3	1	0	0	1	0	0	3	0	2	0	0	3	0	0	2	1	0	0	1	0	0	3	0	2	0	0	3	0	0	2	1	0	0	1	0	0	3	0	2	0
P19039;O61334;A0A087ZRE3;B2XRX7;Q86LE2;A0SU68	P19039;O61334;A0A087ZRE3;B2XRX7;Q86LE2;A0SU68	7;7;7;6;6;4	7;7;7;6;6;4	7;7;7;6;6;4	>sp|P19039|EF1A_APIME Elongation factor 1-alpha OS=Apis mellifera PE=3 SV=1;>tr|O61334|O61334_APIME Elongation factor 1-alpha OS=Apis mellifera PE=3 SV=1;>tr|A0A087ZRE3|A0A087ZRE3_APIME Elongation factor 1-alpha OS=Apis mellifera GN=EF1a-F2 PE=3 SV=1;>tr|B	6	7	7	7	7	6	5	6	6	5	5	6	7	4	5	4	4	5	5	7	6	5	6	6	5	5	6	7	4	5	4	4	5	5	7	6	5	6	6	5	5	6	7	4
A0A087ZRJ5	A0A087ZRJ5	10	10	10	>tr|A0A087ZRJ5|A0A087ZRJ5_APIME Uncharacterized protein OS=Apis mellifera GN=Tpx-4 PE=4 SV=1	1	10	10	10	10	8	8	7	9	8	8	9	5	7	8	8	7	8	6	10	8	8	7	9	8	8	9	5	7	8	8	7	8	6	10	8	8	7	9	8	8	9	5	7
A0A087ZRK9;Q8I9W0;Q6S974;A0A087ZWV3	A0A087ZRK9;Q8I9W0	12;11;5;2	12;11;5;2	12;11;5;2	>tr|A0A087ZRK9|A0A087ZRK9_APIME Catalase OS=Apis mellifera GN=Cat PE=3 SV=1;>tr|Q8I9W0|Q8I9W0_APILI Catalase OS=Apis mellifera ligustica PE=2 SV=1	4	12	12	12	11	10	9	12	10	10	11	8	9	8	9	9	8	10	10	11	10	9	12	10	10	11	8	9	8	9	9	8	10	10	11	10	9	12	10	10	11	8	9	8
A0A087ZRM3	A0A087ZRM3	1	1	1	>tr|A0A087ZRM3|A0A087ZRM3_APIME Uncharacterized protein OS=Apis mellifera GN=LOC411171 PE=4 SV=1	1	1	1	1	1	0	0	1	1	0	1	1	1	1	1	1	0	0	0	1	0	0	1	1	0	1	1	1	1	1	1	0	0	0	1	0	0	1	1	0	1	1	1	1
A0A087ZS11	A0A087ZS11	1	1	1	>tr|A0A087ZS11|A0A087ZS11_APIME Uncharacterized protein OS=Apis mellifera GN=LOC727456 PE=4 SV=1	1	1	1	1	1	1	1	0	1	1	1	1	1	0	1	0	0	0	1	1	1	1	0	1	1	1	1	1	0	1	0	0	0	1	1	1	1	0	1	1	1	1	1	0
A0A087ZS24	A0A087ZS24	2	2	2	>tr|A0A087ZS24|A0A087ZS24_APIME Uncharacterized protein OS=Apis mellifera GN=Clic PE=4 SV=1	1	2	2	2	2	2	2	2	2	2	2	2	2	1	2	1	2	1	2	2	2	2	2	2	2	2	2	2	1	2	1	2	1	2	2	2	2	2	2	2	2	2	2	1
A0A087ZS51	A0A087ZS51	9	9	9	>tr|A0A087ZS51|A0A087ZS51_APIME Uncharacterized protein OS=Apis mellifera GN=ATPsyn-d PE=4 SV=1	1	9	9	9	9	9	8	7	8	8	8	9	9	8	9	7	8	6	8	9	9	8	7	8	8	8	9	9	8	9	7	8	6	8	9	9	8	7	8	8	8	9	9	8
A0A087ZS68	A0A087ZS68	4	4	4	>tr|A0A087ZS68|A0A087ZS68_APIME Uncharacterized protein OS=Apis mellifera GN=Gdh PE=3 SV=1	1	4	4	4	3	3	1	3	2	3	2	3	3	0	2	0	0	1	1	3	3	1	3	2	3	2	3	3	0	2	0	0	1	1	3	3	1	3	2	3	2	3	3	0
A0A087ZS91	A0A087ZS91	1	1	1	>tr|A0A087ZS91|A0A087ZS91_APIME Uncharacterized protein OS=Apis mellifera GN=LOC551446 PE=4 SV=1	1	1	1	1	1	0	1	1	0	0	1	0	1	0	1	1	0	1	1	1	0	1	1	0	0	1	0	1	0	1	1	0	1	1	1	0	1	1	0	0	1	0	1	0
A0A087ZSC1	A0A087ZSC1	5	1	1	>tr|A0A087ZSC1|A0A087ZSC1_APIME Uncharacterized protein OS=Apis mellifera GN=LOC410559 PE=3 SV=1	1	5	1	1	5	5	5	5	5	5	5	5	5	5	5	3	5	5	5	1	1	1	1	1	1	1	1	1	1	1	1	1	1	1	1	1	1	1	1	1	1	1	1	1
A0A087ZSC2	A0A087ZSC2	1	1	1	>tr|A0A087ZSC2|A0A087ZSC2_APIME Uncharacterized protein OS=Apis mellifera GN=LOC727213 PE=4 SV=1	1	1	1	1	1	0	0	0	1	1	1	1	1	1	1	0	1	1	1	1	0	0	0	1	1	1	1	1	1	1	0	1	1	1	1	0	0	0	1	1	1	1	1	1
A0A087ZSC9	A0A087ZSC9	3	3	3	>tr|A0A087ZSC9|A0A087ZSC9_APIME Uncharacterized protein OS=Apis mellifera GN=LOC552671 PE=3 SV=1	1	3	3	3	3	2	2	3	2	2	3	2	3	0	2	3	2	2	2	3	2	2	3	2	2	3	2	3	0	2	3	2	2	2	3	2	2	3	2	2	3	2	3	0
A0A087ZSH4	A0A087ZSH4	2	2	2	>tr|A0A087ZSH4|A0A087ZSH4_APIME Lipase OS=Apis mellifera GN=LOC411353 PE=3 SV=1	1	2	2	2	0	0	0	0	0	0	0	0	2	0	0	0	0	0	2	0	0	0	0	0	0	0	0	2	0	0	0	0	0	2	0	0	0	0	0	0	0	0	2	0
A0A087ZSH6	A0A087ZSH6	1	1	1	>tr|A0A087ZSH6|A0A087ZSH6_APIME Uncharacterized protein OS=Apis mellifera GN=LOC413976 PE=4 SV=1	1	1	1	1	0	0	0	0	1	0	0	0	0	1	1	0	0	1	1	0	0	0	0	1	0	0	0	0	1	1	0	0	1	1	0	0	0	0	1	0	0	0	0	1
A0A087ZSJ2	A0A087ZSJ2	1	1	1	>tr|A0A087ZSJ2|A0A087ZSJ2_APIME Uncharacterized protein OS=Apis mellifera GN=Ame.6687 PE=4 SV=1	1	1	1	1	1	0	1	0	1	0	0	0	0	0	1	0	0	0	0	1	0	1	0	1	0	0	0	0	0	1	0	0	0	0	1	0	1	0	1	0	0	0	0	0
A0A087ZSL7	A0A087ZSL7	4	4	4	>tr|A0A087ZSL7|A0A087ZSL7_APIME Uncharacterized protein OS=Apis mellifera GN=LOC409367 PE=4 SV=1	1	4	4	4	4	4	3	3	4	4	3	4	4	3	4	4	4	4	4	4	4	3	3	4	4	3	4	4	3	4	4	4	4	4	4	4	3	3	4	4	3	4	4	3
A0A087ZSM9	A0A087ZSM9	3	3	3	>tr|A0A087ZSM9|A0A087ZSM9_APIME Uncharacterized protein OS=Apis mellifera GN=LOC411272 PE=4 SV=1	1	3	3	3	3	3	3	3	3	3	3	3	3	3	3	3	3	3	3	3	3	3	3	3	3	3	3	3	3	3	3	3	3	3	3	3	3	3	3	3	3	3	3	3
A0A087ZSQ6	A0A087ZSQ6	2	2	2	>tr|A0A087ZSQ6|A0A087ZSQ6_APIME Dolichyl-diphosphooligosaccharide--protein glycosyltransferase 48 kDa subunit OS=Apis mellifera GN=LOC552051 PE=3 SV=1	1	2	2	2	2	0	1	0	0	1	1	2	0	1	2	2	0	0	2	2	0	1	0	0	1	1	2	0	1	2	2	0	0	2	2	0	1	0	0	1	1	2	0	1
A0A087ZSU7	A0A087ZSU7	1	1	1	>tr|A0A087ZSU7|A0A087ZSU7_APIME Aminoacylase-1 OS=Apis mellifera GN=LOC408969 PE=3 SV=1	1	1	1	1	1	0	1	1	0	0	1	0	1	0	0	0	0	0	1	1	0	1	1	0	0	1	0	1	0	0	0	0	0	1	1	0	1	1	0	0	1	0	1	0
A0A087ZT35	A0A087ZT35	3	3	3	>tr|A0A087ZT35|A0A087ZT35_APIME Uncharacterized protein OS=Apis mellifera GN=UGP PE=4 SV=1	1	3	3	3	3	3	3	3	3	3	2	3	3	3	3	3	3	3	3	3	3	3	3	3	3	2	3	3	3	3	3	3	3	3	3	3	3	3	3	3	2	3	3	3
A0A087ZT74;A0A087ZVR2;A0A088A7M1;A0A088AUH8;A0A087ZVJ9;A0A088A3U8;A0A087ZUG2;A0A087ZMS7;A0A088A0H0;A0A088AML5;A0A088AQ21	A0A087ZT74;A0A087ZVR2;A0A088A7M1	3;2;2;1;1;1;1;1;1;1;1	3;2;2;1;1;1;1;1;1;1;1	3;2;2;1;1;1;1;1;1;1;1	>tr|A0A087ZT74|A0A087ZT74_APIME Uncharacterized protein OS=Apis mellifera GN=LOC102654987 PE=4 SV=1;>tr|A0A087ZVR2|A0A087ZVR2_APIME Uncharacterized protein OS=Apis mellifera GN=Rab10 PE=4 SV=1;>tr|A0A088A7M1|A0A088A7M1_APIME Uncharacterized protein OS=Apis	11	3	3	3	3	3	2	2	2	3	2	2	3	2	3	2	3	2	1	3	3	2	2	2	3	2	2	3	2	3	2	3	2	1	3	3	2	2	2	3	2	2	3	2
A0A087ZTA6	A0A087ZTA6	18	18	18	>tr|A0A087ZTA6|A0A087ZTA6_APIME Sodium/potassium-transporting ATPase subunit alpha OS=Apis mellifera PE=3 SV=1	1	18	18	18	17	17	18	17	17	18	16	16	18	15	18	14	15	14	15	17	17	18	17	17	18	16	16	18	15	18	14	15	14	15	17	17	18	17	17	18	16	16	18	15
A0A087ZTD1	A0A087ZTD1	2	2	2	>tr|A0A087ZTD1|A0A087ZTD1_APIME Uncharacterized protein OS=Apis mellifera PE=4 SV=1	1	2	2	2	2	1	1	1	1	1	2	0	2	1	2	2	1	1	2	2	1	1	1	1	1	2	0	2	1	2	2	1	1	2	2	1	1	1	1	1	2	0	2	1
A0A087ZTY7	A0A087ZTY7	10	10	10	>tr|A0A087ZTY7|A0A087ZTY7_APIME Uncharacterized protein OS=Apis mellifera GN=Hsc70-5 PE=3 SV=1	1	10	10	10	10	6	6	7	7	8	10	9	10	5	8	9	6	7	8	10	6	6	7	7	8	10	9	10	5	8	9	6	7	8	10	6	6	7	7	8	10	9	10	5
A0A087ZU85	A0A087ZU85	1	1	1	>tr|A0A087ZU85|A0A087ZU85_APIME Uncharacterized protein OS=Apis mellifera GN=Ndufv2 PE=4 SV=1	1	1	1	1	1	0	1	1	0	0	1	0	0	0	1	0	0	0	0	1	0	1	1	0	0	1	0	0	0	1	0	0	0	0	1	0	1	1	0	0	1	0	0	0
A0A087ZUK9	A0A087ZUK9	17	17	17	>tr|A0A087ZUK9|A0A087ZUK9_APIME Malate dehydrogenase OS=Apis mellifera GN=LOC408950 PE=3 SV=1	1	17	17	17	17	15	15	15	14	15	17	16	17	12	16	14	15	14	16	17	15	15	15	14	15	17	16	17	12	16	14	15	14	16	17	15	15	15	14	15	17	16	17	12
A0A087ZUP0	A0A087ZUP0	3	2	2	>tr|A0A087ZUP0|A0A087ZUP0_APIME Uncharacterized protein OS=Apis mellifera GN=14-3-3epsilon PE=3 SV=1	1	3	2	2	3	3	3	3	3	3	3	3	3	3	3	3	3	3	3	2	2	2	2	2	2	2	2	2	2	2	2	2	2	2	2	2	2	2	2	2	2	2	2	2
A0A087ZUS7;A0A088AAC3;A0A087ZVM6	A0A087ZUS7	16;1;1	16;1;1	16;1;1	>tr|A0A087ZUS7|A0A087ZUS7_APIME Uncharacterized protein OS=Apis mellifera GN=LOC409002 PE=4 SV=1	3	16	16	16	16	16	16	16	16	16	15	15	16	15	16	16	16	16	16	16	16	16	16	16	16	15	15	16	15	16	16	16	16	16	16	16	16	16	16	16	15	15	16	15
A0A087ZUS8	A0A087ZUS8	9	9	9	>tr|A0A087ZUS8|A0A087ZUS8_APIME Uncharacterized protein OS=Apis mellifera GN=LOC100578625 PE=4 SV=1	1	9	9	9	9	9	9	9	9	9	7	8	8	8	8	6	7	6	7	9	9	9	9	9	9	7	8	8	8	8	6	7	6	7	9	9	9	9	9	9	7	8	8	8
A0A087ZUT8	A0A087ZUT8	2	2	2	>tr|A0A087ZUT8|A0A087ZUT8_APIME Uncharacterized protein OS=Apis mellifera GN=LOC726860 PE=3 SV=1	1	2	2	2	2	2	2	2	2	2	2	2	2	2	2	2	2	2	2	2	2	2	2	2	2	2	2	2	2	2	2	2	2	2	2	2	2	2	2	2	2	2	2	2
A0A087ZUU1	A0A087ZUU1	1	1	1	>tr|A0A087ZUU1|A0A087ZUU1_APIME Uncharacterized protein OS=Apis mellifera GN=CPR25 PE=4 SV=1	1	1	1	1	1	1	1	1	1	1	1	1	1	1	1	1	1	1	0	1	1	1	1	1	1	1	1	1	1	1	1	1	1	0	1	1	1	1	1	1	1	1	1	1
A0A087ZUZ0	A0A087ZUZ0	1	1	1	>tr|A0A087ZUZ0|A0A087ZUZ0_APIME Uncharacterized protein OS=Apis mellifera GN=Cox6b1 PE=4 SV=1	1	1	1	1	1	1	1	1	1	1	1	1	1	1	1	1	1	1	1	1	1	1	1	1	1	1	1	1	1	1	1	1	1	1	1	1	1	1	1	1	1	1	1	1
A0A087ZV14	A0A087ZV14	1	1	1	>tr|A0A087ZV14|A0A087ZV14_APIME Uncharacterized protein OS=Apis mellifera GN=LOC724583 PE=4 SV=1	1	1	1	1	1	0	0	1	0	1	0	0	1	0	0	0	0	0	1	1	0	0	1	0	1	0	0	1	0	0	0	0	0	1	1	0	0	1	0	1	0	0	1	0
A0A087ZV30	A0A087ZV30	2	2	2	>tr|A0A087ZV30|A0A087ZV30_APIME Uncharacterized protein OS=Apis mellifera GN=LOC412768 PE=4 SV=1	1	2	2	2	2	1	2	1	1	1	0	0	2	0	1	0	0	0	2	2	1	2	1	1	1	0	0	2	0	1	0	0	0	2	2	1	2	1	1	1	0	0	2	0
A0A087ZV69	A0A087ZV69	2	2	2	>tr|A0A087ZV69|A0A087ZV69_APIME V-type proton ATPase subunit F OS=Apis mellifera GN=LOC552476 PE=3 SV=1	1	2	2	2	2	1	1	1	1	1	1	1	1	1	1	2	2	1	2	2	1	1	1	1	1	1	1	1	1	1	2	2	1	2	2	1	1	1	1	1	1	1	1	1
A0A087ZVB3	A0A087ZVB3	3	3	3	>tr|A0A087ZVB3|A0A087ZVB3_APIME Uncharacterized protein OS=Apis mellifera GN=LOC409602 PE=4 SV=1	1	3	3	3	3	3	3	3	3	3	3	3	3	2	3	2	3	3	3	3	3	3	3	3	3	3	3	3	2	3	2	3	3	3	3	3	3	3	3	3	3	3	3	2
A0A087ZVB7	A0A087ZVB7	2	2	2	>tr|A0A087ZVB7|A0A087ZVB7_APIME Uncharacterized protein OS=Apis mellifera GN=LOC552773 PE=4 SV=1	1	2	2	2	0	1	0	2	1	0	1	0	1	0	0	0	0	0	1	0	1	0	2	1	0	1	0	1	0	0	0	0	0	1	0	1	0	2	1	0	1	0	1	0
A0A087ZVC8	A0A087ZVC8	1	1	1	>tr|A0A087ZVC8|A0A087ZVC8_APIME Uncharacterized protein OS=Apis mellifera GN=Tctp PE=4 SV=1	1	1	1	1	1	1	1	1	1	1	1	0	1	1	1	1	1	1	1	1	1	1	1	1	1	1	0	1	1	1	1	1	1	1	1	1	1	1	1	1	1	0	1	1
A0A087ZVE8	A0A087ZVE8	7	7	7	>tr|A0A087ZVE8|A0A087ZVE8_APIME Uncharacterized protein OS=Apis mellifera GN=LOC406152 PE=4 SV=1	1	7	7	7	6	5	7	6	7	6	5	5	7	5	7	5	5	6	7	6	5	7	6	7	6	5	5	7	5	7	5	5	6	7	6	5	7	6	7	6	5	5	7	5
A0A087ZVF3	A0A087ZVF3	1	1	1	>tr|A0A087ZVF3|A0A087ZVF3_APIME Reticulon-like protein OS=Apis mellifera GN=LOC102656074 PE=4 SV=1	1	1	1	1	0	1	1	1	1	1	0	0	1	0	1	1	1	1	1	0	1	1	1	1	1	0	0	1	0	1	1	1	1	1	0	1	1	1	1	1	0	0	1	0
A0A087ZVI0	A0A087ZVI0	1	1	1	>tr|A0A087ZVI0|A0A087ZVI0_APIME Uncharacterized protein OS=Apis mellifera GN=eEF1delta PE=3 SV=1	1	1	1	1	1	1	1	1	1	1	0	1	1	0	1	1	1	0	1	1	1	1	1	1	1	0	1	1	0	1	1	1	0	1	1	1	1	1	1	1	0	1	1	0
A0A087ZVK6;D3XL80;D3XL79	A0A087ZVK6;D3XL80;D3XL79	4;3;3	4;3;3	4;3;3	>tr|A0A087ZVK6|A0A087ZVK6_APIME Uncharacterized protein OS=Apis mellifera GN=Ame.14616 PE=4 SV=1;>tr|D3XL80|D3XL80_APIME Putative uncharacterized protein (Fragment) OS=Apis mellifera PE=2 SV=1;>tr|D3XL79|D3XL79_APIME Putative uncharacterized protein (Fragm	3	4	4	4	4	4	4	2	4	4	4	4	4	4	4	3	4	4	4	4	4	4	2	4	4	4	4	4	4	4	3	4	4	4	4	4	4	2	4	4	4	4	4	4
A0A087ZVN6	A0A087ZVN6	1	1	1	>tr|A0A087ZVN6|A0A087ZVN6_APIME Uncharacterized protein OS=Apis mellifera GN=Nipsnap PE=4 SV=1	1	1	1	1	0	1	1	0	1	0	0	0	0	1	0	1	0	1	0	0	1	1	0	1	0	0	0	0	1	0	1	0	1	0	0	1	1	0	1	0	0	0	0	1
A0A087ZVP7	A0A087ZVP7	1	1	1	>tr|A0A087ZVP7|A0A087ZVP7_APIME Uncharacterized protein OS=Apis mellifera GN=Cox4I1 PE=4 SV=1	1	1	1	1	1	1	1	1	1	1	1	1	1	1	1	1	1	1	1	1	1	1	1	1	1	1	1	1	1	1	1	1	1	1	1	1	1	1	1	1	1	1	1	1
A0A087ZVX3	A0A087ZVX3	1	1	1	>tr|A0A087ZVX3|A0A087ZVX3_APIME Uncharacterized protein OS=Apis mellifera GN=GMCOX13 PE=3 SV=1	1	1	1	1	0	0	0	0	0	0	1	0	1	0	0	1	0	0	1	0	0	0	0	0	0	1	0	1	0	0	1	0	0	1	0	0	0	0	0	0	1	0	1	0
A0A087ZW54	A0A087ZW54	4	4	3	>tr|A0A087ZW54|A0A087ZW54_APIME Elongation factor Tu OS=Apis mellifera GN=LOC408328 PE=3 SV=1	1	4	4	3	4	4	4	4	4	4	3	3	4	3	4	3	4	4	4	4	4	4	4	4	4	3	3	4	3	4	3	4	4	4	3	3	3	3	3	3	2	2	3	2
A0A087ZW77	A0A087ZW77	3	3	3	>tr|A0A087ZW77|A0A087ZW77_APIME Uncharacterized protein OS=Apis mellifera GN=LOC552459 PE=4 SV=1	1	3	3	3	3	1	2	1	1	1	3	2	3	1	2	1	0	3	3	3	1	2	1	1	1	3	2	3	1	2	1	0	3	3	3	1	2	1	1	1	3	2	3	1
Q25BT6;Q17058;A0A087ZWK4	Q25BT6;Q17058;A0A087ZWK4	2;2;2	2;2;2	2;2;2	>tr|Q25BT6|Q25BT6_APIME Alpha-glucosidase OS=Apis mellifera GN=hbg3 PE=4 SV=1;>sp|Q17058|MAL1_APIME Alpha-glucosidase OS=Apis mellifera PE=1 SV=1;>tr|A0A087ZWK4|A0A087ZWK4_APIME Uncharacterized protein OS=Apis mellifera GN=Hbg3 PE=4 SV=1	3	2	2	2	2	0	0	0	0	0	1	2	0	0	2	1	0	1	0	2	0	0	0	0	0	1	2	0	0	2	1	0	1	0	2	0	0	0	0	0	1	2	0	0
A0A087ZWQ4	A0A087ZWQ4	4	4	4	>tr|A0A087ZWQ4|A0A087ZWQ4_APIME Uncharacterized protein OS=Apis mellifera GN=LOC408936 PE=4 SV=1	1	4	4	4	4	4	4	4	4	4	4	4	3	4	3	2	3	4	4	4	4	4	4	4	4	4	4	3	4	3	2	3	4	4	4	4	4	4	4	4	4	4	3	4
A0A087ZWR8	A0A087ZWR8	1	1	1	>tr|A0A087ZWR8|A0A087ZWR8_APIME Uncharacterized protein OS=Apis mellifera PE=4 SV=1	1	1	1	1	1	1	1	0	1	0	0	0	0	1	0	0	0	1	1	1	1	1	0	1	0	0	0	0	1	0	0	0	1	1	1	1	1	0	1	0	0	0	0	1
A0A087ZX74	A0A087ZX74	2	2	2	>tr|A0A087ZX74|A0A087ZX74_APIME Uncharacterized protein OS=Apis mellifera GN=LOC102654955 PE=4 SV=1	1	2	2	2	2	2	2	1	2	2	2	2	2	2	2	1	1	2	2	2	2	2	1	2	2	2	2	2	2	2	1	1	2	2	2	2	2	1	2	2	2	2	2	2
A0A087ZXC7	A0A087ZXC7	1	1	1	>tr|A0A087ZXC7|A0A087ZXC7_APIME Uncharacterized protein OS=Apis mellifera GN=LOC552071 PE=4 SV=1	1	1	1	1	1	0	1	0	1	1	1	1	1	0	1	0	1	1	1	1	0	1	0	1	1	1	1	1	0	1	0	1	1	1	1	0	1	0	1	1	1	1	1	0
A0A087ZXF8	A0A087ZXF8	1	1	1	>tr|A0A087ZXF8|A0A087ZXF8_APIME Uncharacterized protein OS=Apis mellifera GN=LOC725926 PE=4 SV=1	1	1	1	1	1	1	1	1	1	1	1	1	1	1	1	1	1	0	1	1	1	1	1	1	1	1	1	1	1	1	1	1	0	1	1	1	1	1	1	1	1	1	1	1
A0A087ZXK3	A0A087ZXK3	7	7	7	>tr|A0A087ZXK3|A0A087ZXK3_APIME Aconitate hydratase, mitochondrial OS=Apis mellifera GN=LOC408446 PE=3 SV=1	1	7	7	7	7	6	7	7	6	5	6	6	6	5	7	6	5	6	5	7	6	7	7	6	5	6	6	6	5	7	6	5	6	5	7	6	7	7	6	5	6	6	6	5
A0A087ZXQ3;A0A088A4U8	A0A087ZXQ3;A0A088A4U8	1;1	1;1	1;1	>tr|A0A087ZXQ3|A0A087ZXQ3_APIME Uncharacterized protein OS=Apis mellifera PE=4 SV=1;>tr|A0A088A4U8|A0A088A4U8_APIME Uncharacterized protein OS=Apis mellifera GN=CPR22 PE=4 SV=1	2	1	1	1	1	1	1	1	1	1	1	1	1	1	1	1	1	1	1	1	1	1	1	1	1	1	1	1	1	1	1	1	1	1	1	1	1	1	1	1	1	1	1	1
A0A087ZXT8	A0A087ZXT8	3	3	3	>tr|A0A087ZXT8|A0A087ZXT8_APIME Uncharacterized protein OS=Apis mellifera GN=LOC411662 PE=4 SV=1	1	3	3	3	3	1	1	3	1	3	3	3	3	1	3	1	0	1	3	3	1	1	3	1	3	3	3	3	1	3	1	0	1	3	3	1	1	3	1	3	3	3	3	1
A0A087ZXU5	A0A087ZXU5	1	1	1	>tr|A0A087ZXU5|A0A087ZXU5_APIME Uncharacterized protein OS=Apis mellifera GN=CYP9Q1 PE=3 SV=1	1	1	1	1	1	1	1	0	0	0	1	0	1	0	0	0	1	0	1	1	1	1	0	0	0	1	0	1	0	0	0	1	0	1	1	1	1	0	0	0	1	0	1	0
A0A087ZXU8	A0A087ZXU8	2	2	2	>tr|A0A087ZXU8|A0A087ZXU8_APIME Uncharacterized protein OS=Apis mellifera GN=CYP9S1 PE=3 SV=1	1	2	2	2	2	2	2	1	1	2	2	2	1	2	2	1	1	2	2	2	2	2	1	1	2	2	2	1	2	2	1	1	2	2	2	2	2	1	1	2	2	2	1	2
A0A087ZY53	A0A087ZY53	4	4	4	>tr|A0A087ZY53|A0A087ZY53_APIME Uncharacterized protein OS=Apis mellifera GN=cathD PE=3 SV=1	1	4	4	4	4	2	4	4	2	3	4	4	4	2	4	3	2	3	3	4	2	4	4	2	3	4	4	4	2	4	3	2	3	3	4	2	4	4	2	3	4	4	4	2
A0A087ZYD0	A0A087ZYD0	26	26	26	>tr|A0A087ZYD0|A0A087ZYD0_APIME Uncharacterized protein OS=Apis mellifera PE=4 SV=1	1	26	26	26	26	22	25	25	24	22	24	25	22	21	23	19	22	22	22	26	22	25	25	24	22	24	25	22	21	23	19	22	22	22	26	22	25	25	24	22	24	25	22	21
A0A087ZYL4	A0A087ZYL4	3	3	3	>tr|A0A087ZYL4|A0A087ZYL4_APIME Uncharacterized protein OS=Apis mellifera GN=Prx5 PE=4 SV=1	1	3	3	3	3	3	2	2	2	3	2	2	1	3	2	3	3	3	2	3	3	2	2	2	3	2	2	1	3	2	3	3	3	2	3	3	2	2	2	3	2	2	1	3
A0A087ZYQ1	A0A087ZYQ1	6	6	6	>tr|A0A087ZYQ1|A0A087ZYQ1_APIME Malate dehydrogenase OS=Apis mellifera GN=LOC411014 PE=3 SV=1	1	6	6	6	5	4	5	4	4	3	4	5	5	4	5	4	5	6	3	5	4	5	4	4	3	4	5	5	4	5	4	5	6	3	5	4	5	4	4	3	4	5	5	4
A0A087ZYR8	A0A087ZYR8	2	2	2	>tr|A0A087ZYR8|A0A087ZYR8_APIME Uncharacterized protein OS=Apis mellifera GN=LOC102656934 PE=4 SV=1	1	2	2	2	2	2	1	1	1	2	1	0	2	0	2	1	0	2	2	2	2	1	1	1	2	1	0	2	0	2	1	0	2	2	2	2	1	1	1	2	1	0	2	0
A0A087ZYW3	A0A087ZYW3	2	2	2	>tr|A0A087ZYW3|A0A087ZYW3_APIME Uncharacterized protein OS=Apis mellifera GN=Vha13 PE=4 SV=1	1	2	2	2	2	2	2	2	2	2	2	2	2	2	2	2	2	2	2	2	2	2	2	2	2	2	2	2	2	2	2	2	2	2	2	2	2	2	2	2	2	2	2	2
A0A087ZYZ1;A0A087ZYT5;A0A087ZYZ2	A0A087ZYZ1;A0A087ZYT5	9;6;4	9;6;4	5;3;2	>tr|A0A087ZYZ1|A0A087ZYZ1_APIME Uncharacterized protein OS=Apis mellifera GN=LOC408782 PE=3 SV=1;>tr|A0A087ZYT5|A0A087ZYT5_APIME Uncharacterized protein OS=Apis mellifera GN=LOC410996 PE=3 SV=1	3	9	9	5	8	8	8	8	8	9	8	8	8	8	8	6	8	8	9	8	8	8	8	8	9	8	8	8	8	8	6	8	8	9	4	4	4	4	4	5	4	4	4	4
A0A087ZZ04	A0A087ZZ04	1	1	1	>tr|A0A087ZZ04|A0A087ZZ04_APIME Uncharacterized protein OS=Apis mellifera GN=LOC409789 PE=3 SV=1	1	1	1	1	1	0	0	1	1	1	1	0	0	0	0	0	0	1	1	1	0	0	1	1	1	1	0	0	0	0	0	0	1	1	1	0	0	1	1	1	1	0	0	0
A0A087ZZ46	A0A087ZZ46	1	1	1	>tr|A0A087ZZ46|A0A087ZZ46_APIME Uncharacterized protein OS=Apis mellifera GN=LOC551774 PE=4 SV=1	1	1	1	1	1	0	1	1	0	0	1	1	1	0	0	1	0	0	0	1	0	1	1	0	0	1	1	1	0	0	1	0	0	0	1	0	1	1	0	0	1	1	1	0
A0A087ZZ55	A0A087ZZ55	15	15	15	>tr|A0A087ZZ55|A0A087ZZ55_APIME Uncharacterized protein OS=Apis mellifera PE=4 SV=1	1	15	15	15	13	13	12	14	13	14	12	11	13	12	12	12	10	11	11	13	13	12	14	13	14	12	11	13	12	12	12	10	11	11	13	13	12	14	13	14	12	11	13	12
A0A087ZZ92	A0A087ZZ92	2	2	2	>tr|A0A087ZZ92|A0A087ZZ92_APIME Uncharacterized protein OS=Apis mellifera GN=R PE=4 SV=1	1	2	2	2	2	2	1	2	2	2	1	1	2	1	1	1	2	2	2	2	2	1	2	2	2	1	1	2	1	1	1	2	2	2	2	2	1	2	2	2	1	1	2	1
A0A087ZZF3;A0A088ARP9;H9KNB7;A0A087ZRA1;A0A087ZVZ6;A0A088AA71;U3KQX7;Q0EDL0;A0A087ZRA2;O96104;REV__A0A0C5W5Y9;W8T758;W8T751;W8T746;W8T741;W8T736;W8SMT5;W8SMT0;W8SMS5;W8SMS0;W8SMR6;W8SIY6;W8SIY2;W8SIX8;W8SIX5;W8SIX0;W8SAV3;W8SAV0;W8SAU5;W8SAU1;W8SAT8;W8SAT3;W8S9C8;W8S9C5;W8S9C1;W8S9B8;W8S9B2;W8S9A7;A0A088AJ79;REV__A0A087ZZT3	A0A087ZZF3;A0A088ARP9;H9KNB7;A0A087ZRA1;A0A087ZVZ6	12;10;10;10;8;4;3;2;1;1;1;1;1;1;1;1;1;1;1;1;1;1;1;1;1;1;1;1;1;1;1;1;1;1;1;1;1;1;1;1	12;10;10;10;8;4;3;2;1;1;1;1;1;1;1;1;1;1;1;1;1;1;1;1;1;1;1;1;1;1;1;1;1;1;1;1;1;1;1;1	12;10;10;10;8;4;3;2;1;1;1;1;1;1;1;1;1;1;1;1;1;1;1;1;1;1;1;1;1;1;1;1;1;1;1;1;1;1;1;1	>tr|A0A087ZZF3|A0A087ZZF3_APIME Uncharacterized protein OS=Apis mellifera GN=Arp1 PE=3 SV=1;>tr|A0A088ARP9|A0A088ARP9_APIME Uncharacterized protein OS=Apis mellifera GN=LOC102653846 PE=3 SV=1;>tr|H9KNB7|H9KNB7_APIME Uncharacterized protein OS=Apis mellifer	40	12	12	12	11	11	11	11	11	11	11	11	11	11	11	11	10	11	12	11	11	11	11	11	11	11	11	11	11	11	11	10	11	12	11	11	11	11	11	11	11	11	11	11
A0A087ZZK8	A0A087ZZK8	2	2	2	>tr|A0A087ZZK8|A0A087ZZK8_APIME Uncharacterized protein OS=Apis mellifera GN=LOC724436 PE=4 SV=1	1	2	2	2	0	0	0	0	0	0	0	0	0	0	0	1	0	0	2	0	0	0	0	0	0	0	0	0	0	0	1	0	0	2	0	0	0	0	0	0	0	0	0	0
A0A087ZZK9	A0A087ZZK9	1	1	1	>tr|A0A087ZZK9|A0A087ZZK9_APIME Uncharacterized protein OS=Apis mellifera GN=LOC550970 PE=4 SV=1	1	1	1	1	0	0	0	1	0	0	1	0	0	0	0	1	0	0	0	0	0	0	1	0	0	1	0	0	0	0	1	0	0	0	0	0	0	1	0	0	1	0	0	0
A0A087ZZN8	A0A087ZZN8	2	2	2	>tr|A0A087ZZN8|A0A087ZZN8_APIME Proteasome subunit alpha type OS=Apis mellifera GN=Prosalpha5 PE=3 SV=1	1	2	2	2	2	2	2	2	2	2	2	1	2	2	1	1	1	2	2	2	2	2	2	2	2	2	1	2	2	1	1	1	2	2	2	2	2	2	2	2	2	1	2	2
A0A087ZZR9	A0A087ZZR9	2	2	2	>tr|A0A087ZZR9|A0A087ZZR9_APIME Uncharacterized protein OS=Apis mellifera GN=LOC409155 PE=3 SV=1	1	2	2	2	2	0	2	2	0	0	1	2	2	0	0	0	1	1	1	2	0	2	2	0	0	1	2	2	0	0	0	1	1	1	2	0	2	2	0	0	1	2	2	0
A0A087ZZU9	A0A087ZZU9	2	2	2	>tr|A0A087ZZU9|A0A087ZZU9_APIME Uncharacterized protein OS=Apis mellifera GN=Cox5a PE=4 SV=1	1	2	2	2	2	1	2	1	1	1	1	1	2	1	1	2	1	1	1	2	1	2	1	1	1	1	1	2	1	1	2	1	1	1	2	1	2	1	1	1	1	1	2	1
A0A087ZZX4	A0A087ZZX4	2	2	2	>tr|A0A087ZZX4|A0A087ZZX4_APIME Galectin OS=Apis mellifera GN=galectin1 PE=4 SV=1	1	2	2	2	1	1	0	1	1	1	2	0	2	1	1	2	1	0	1	1	1	0	1	1	1	2	0	2	1	1	2	1	0	1	1	1	0	1	1	1	2	0	2	1
A0A088A045	A0A088A045	2	2	2	>tr|A0A088A045|A0A088A045_APIME Uncharacterized protein OS=Apis mellifera GN=LOC725038 PE=4 SV=1	1	2	2	2	2	2	2	2	2	2	2	2	2	2	2	1	2	2	2	2	2	2	2	2	2	2	2	2	2	2	1	2	2	2	2	2	2	2	2	2	2	2	2	2
A0A088A0C7	A0A088A0C7	4	4	4	>tr|A0A088A0C7|A0A088A0C7_APIME Uncharacterized protein OS=Apis mellifera GN=IGFn3-7 PE=4 SV=1	1	4	4	4	4	2	4	2	3	3	2	4	4	1	2	0	0	0	3	4	2	4	2	3	3	2	4	4	1	2	0	0	0	3	4	2	4	2	3	3	2	4	4	1
A0A088A0G9	A0A088A0G9	6	6	6	>tr|A0A088A0G9|A0A088A0G9_APIME Uncharacterized protein OS=Apis mellifera GN=LOC413762 PE=4 SV=1	1	6	6	6	6	6	6	5	6	6	6	6	5	5	6	5	5	6	5	6	6	6	5	6	6	6	6	5	5	6	5	5	6	5	6	6	6	5	6	6	6	6	5	5
A0A088A0L9	A0A088A0L9	2	2	2	>tr|A0A088A0L9|A0A088A0L9_APIME Uncharacterized protein OS=Apis mellifera GN=RpL9 PE=4 SV=1	1	2	2	2	2	2	2	2	2	1	2	2	2	2	2	2	2	1	2	2	2	2	2	2	1	2	2	2	2	2	2	2	1	2	2	2	2	2	2	1	2	2	2	2
A0A088A826;A0A088A803;A0A088A7Q5;A0A088A0N0;A0A088AMZ6;A0A087ZWQ7	A0A088A826;A0A088A803;A0A088A7Q5;A0A088A0N0;A0A088AMZ6	3;3;3;3;3;1	3;3;3;3;3;1	3;3;3;3;3;1	>tr|A0A088A826|A0A088A826_APIME Histone H2A OS=Apis mellifera GN=LOC725450 PE=3 SV=1;>tr|A0A088A803|A0A088A803_APIME Histone H2A OS=Apis mellifera GN=LOC726468 PE=3 SV=1;>tr|A0A088A7Q5|A0A088A7Q5_APIME Histone H2A OS=Apis mellifera GN=LOC725308 PE=3 SV=1;>	6	3	3	3	2	2	2	2	2	2	2	2	2	3	2	2	3	3	2	2	2	2	2	2	2	2	2	2	3	2	2	3	3	2	2	2	2	2	2	2	2	2	2	3
A0A088A824;A0A088A7T2;A0A088A0N5;A0A088A805	A0A088A824;A0A088A7T2;A0A088A0N5;A0A088A805	4;4;4;2	4;4;4;2	4;4;4;2	>tr|A0A088A824|A0A088A824_APIME Histone H2B OS=Apis mellifera GN=LOC725344 PE=3 SV=1;>tr|A0A088A7T2|A0A088A7T2_APIME Histone H2B OS=Apis mellifera GN=LOC726447 PE=3 SV=1;>tr|A0A088A0N5|A0A088A0N5_APIME Histone H2B OS=Apis mellifera GN=LOC724869 PE=3 SV=1;>	4	4	4	4	4	4	4	4	4	4	3	4	4	4	4	4	3	4	3	4	4	4	4	4	4	3	4	4	4	4	4	3	4	3	4	4	4	4	4	4	3	4	4	4
A0A088A0P7	A0A088A0P7	1	1	1	>tr|A0A088A0P7|A0A088A0P7_APIME Uncharacterized protein OS=Apis mellifera GN=LOC725882 PE=4 SV=1	1	1	1	1	0	0	1	1	0	0	1	1	1	1	1	1	0	0	1	0	0	1	1	0	0	1	1	1	1	1	1	0	0	1	0	0	1	1	0	0	1	1	1	1
A0A088A0W2	A0A088A0W2	1	1	1	>tr|A0A088A0W2|A0A088A0W2_APIME Uncharacterized protein OS=Apis mellifera PE=4 SV=1	1	1	1	1	1	0	0	0	0	1	0	0	0	0	1	0	0	0	0	1	0	0	0	0	1	0	0	0	0	1	0	0	0	0	1	0	0	0	0	1	0	0	0	0
A0A088A0Y4	A0A088A0Y4	3	3	3	>tr|A0A088A0Y4|A0A088A0Y4_APIME Uncharacterized protein OS=Apis mellifera GN=Snap PE=4 SV=1	1	3	3	3	3	3	2	1	1	2	3	1	2	1	3	1	2	2	1	3	3	2	1	1	2	3	1	2	1	3	1	2	2	1	3	3	2	1	1	2	3	1	2	1
A0A088A189	A0A088A189	1	1	1	>tr|A0A088A189|A0A088A189_APIME Uncharacterized protein OS=Apis mellifera GN=LOC100576646 PE=3 SV=1	1	1	1	1	1	1	0	1	1	1	1	1	1	0	1	0	0	0	0	1	1	0	1	1	1	1	1	1	0	1	0	0	0	0	1	1	0	1	1	1	1	1	1	0
A0A088A1C5	A0A088A1C5	1	1	1	>tr|A0A088A1C5|A0A088A1C5_APIME Uncharacterized protein OS=Apis mellifera GN=LOC408361 PE=4 SV=1	1	1	1	1	1	1	1	1	1	1	1	1	1	0	1	1	1	1	1	1	1	1	1	1	1	1	1	1	0	1	1	1	1	1	1	1	1	1	1	1	1	1	1	0
A0A088A1E9	A0A088A1E9	2	2	2	>tr|A0A088A1E9|A0A088A1E9_APIME Proteasome subunit beta type OS=Apis mellifera GN=LOC408353 PE=3 SV=1	1	2	2	2	1	0	1	2	0	0	1	0	2	0	0	2	0	1	0	1	0	1	2	0	0	1	0	2	0	0	2	0	1	0	1	0	1	2	0	0	1	0	2	0
A0A088A1I8	A0A088A1I8	9	9	9	>tr|A0A088A1I8|A0A088A1I8_APIME Uncharacterized protein OS=Apis mellifera GN=LOC551113 PE=3 SV=1	1	9	9	9	7	6	8	5	9	6	4	4	5	5	9	4	5	8	7	7	6	8	5	9	6	4	4	5	5	9	4	5	8	7	7	6	8	5	9	6	4	4	5	5
Q7YXM5;A0A088A1K0	Q7YXM5;A0A088A1K0	2;2	2;2	2;2	>tr|Q7YXM5|Q7YXM5_APILI Superoxide dismutase (Fragment) OS=Apis mellifera ligustica GN=Sod2 PE=2 SV=1;>tr|A0A088A1K0|A0A088A1K0_APIME Superoxide dismutase OS=Apis mellifera GN=Sod2 PE=3 SV=1	2	2	2	2	2	2	1	1	2	2	2	2	2	2	2	2	1	2	2	2	2	1	1	2	2	2	2	2	2	2	2	1	2	2	2	2	1	1	2	2	2	2	2	2
A0A088A1M5	A0A088A1M5	5	5	5	>tr|A0A088A1M5|A0A088A1M5_APIME Uncharacterized protein OS=Apis mellifera GN=LOC410325 PE=3 SV=1	1	5	5	5	3	2	4	3	2	3	2	4	4	1	3	3	3	2	1	3	2	4	3	2	3	2	4	4	1	3	3	3	2	1	3	2	4	3	2	3	2	4	4	1
A0A088A1P0	A0A088A1P0	1	1	1	>tr|A0A088A1P0|A0A088A1P0_APIME Uncharacterized protein OS=Apis mellifera GN=vari PE=4 SV=1	1	1	1	1	1	0	0	0	1	0	1	0	0	0	0	0	0	0	0	1	0	0	0	1	0	1	0	0	0	0	0	0	0	0	1	0	0	0	1	0	1	0	0	0
A0A088A1Z9	A0A088A1Z9	4	4	4	>tr|A0A088A1Z9|A0A088A1Z9_APIME Isocitrate dehydrogenase [NADP] OS=Apis mellifera GN=Idh PE=3 SV=1	1	4	4	4	4	4	4	3	4	4	3	4	4	3	4	2	4	4	4	4	4	4	3	4	4	3	4	4	3	4	2	4	4	4	4	4	4	3	4	4	3	4	4	3
A0A088A224	A0A088A224	5	5	5	>tr|A0A088A224|A0A088A224_APIME Uncharacterized protein OS=Apis mellifera GN=LOC551211 PE=4 SV=1	1	5	5	5	4	4	5	5	3	5	4	2	4	3	5	1	2	3	3	4	4	5	5	3	5	4	2	4	3	5	1	2	3	3	4	4	5	5	3	5	4	2	4	3
A0A088A285	A0A088A285	2	2	2	>tr|A0A088A285|A0A088A285_APIME Uncharacterized protein OS=Apis mellifera GN=VhaAC39 PE=4 SV=1	1	2	2	2	2	1	1	1	1	1	1	1	1	0	0	1	1	1	2	2	1	1	1	1	1	1	1	1	0	0	1	1	1	2	2	1	1	1	1	1	1	1	1	0
A0A088A2A8;A0A088AIM3	A0A088A2A8	7;2	7;2	7;2	>tr|A0A088A2A8|A0A088A2A8_APIME Uncharacterized protein OS=Apis mellifera GN=LOC727342 PE=3 SV=1	2	7	7	7	7	6	7	7	6	6	7	7	7	6	6	7	6	6	6	7	6	7	7	6	6	7	7	7	6	6	7	6	6	6	7	6	7	7	6	6	7	7	7	6
A0A088A2E2	A0A088A2E2	2	2	2	>tr|A0A088A2E2|A0A088A2E2_APIME Uncharacterized protein OS=Apis mellifera GN=VhaSFD PE=4 SV=1	1	2	2	2	1	1	0	1	1	1	0	1	1	1	1	1	0	0	1	1	1	0	1	1	1	0	1	1	1	1	1	0	0	1	1	1	0	1	1	1	0	1	1	1
A0A088A2S8	A0A088A2S8	2	2	2	>tr|A0A088A2S8|A0A088A2S8_APIME Peptidyl-prolyl cis-trans isomerase OS=Apis mellifera GN=FK506-bp2 PE=4 SV=1	1	2	2	2	2	1	1	2	2	1	1	2	2	1	1	1	1	1	1	2	1	1	2	2	1	1	2	2	1	1	1	1	1	1	2	1	1	2	2	1	1	2	2	1
A0A088A359	A0A088A359	1	1	1	>tr|A0A088A359|A0A088A359_APIME Uncharacterized protein OS=Apis mellifera GN=SP2 PE=3 SV=1	1	1	1	1	1	0	0	1	0	0	1	0	1	0	0	1	1	0	1	1	0	0	1	0	0	1	0	1	0	0	1	1	0	1	1	0	0	1	0	0	1	0	1	0
A0A088A379	A0A088A379	2	2	2	>tr|A0A088A379|A0A088A379_APIME Proteasome subunit alpha type OS=Apis mellifera GN=LOC410095 PE=3 SV=1	1	2	2	2	2	2	0	2	2	1	0	1	2	0	0	1	0	0	1	2	2	0	2	2	1	0	1	2	0	0	1	0	0	1	2	2	0	2	2	1	0	1	2	0
A0A088A3B1	A0A088A3B1	1	1	1	>tr|A0A088A3B1|A0A088A3B1_APIME Uncharacterized protein OS=Apis mellifera GN=Ubc13 PE=3 SV=1	1	1	1	1	1	0	0	1	1	0	0	0	1	0	1	0	0	0	0	1	0	0	1	1	0	0	0	1	0	1	0	0	0	0	1	0	0	1	1	0	0	0	1	0
A0A088A3R5	A0A088A3R5	4	4	4	>tr|A0A088A3R5|A0A088A3R5_APIME Uncharacterized protein OS=Apis mellifera GN=LOC724274 PE=3 SV=1	1	4	4	4	4	2	3	4	3	3	4	3	3	2	3	1	0	2	1	4	2	3	4	3	3	4	3	3	2	3	1	0	2	1	4	2	3	4	3	3	4	3	3	2
A0A088A3R6	A0A088A3R6	2	2	2	>tr|A0A088A3R6|A0A088A3R6_APIME Uncharacterized protein OS=Apis mellifera GN=LOC724367 PE=3 SV=1	1	2	2	2	2	1	2	2	2	1	1	1	1	1	1	2	1	1	0	2	1	2	2	2	1	1	1	1	1	1	2	1	1	0	2	1	2	2	2	1	1	1	1	1
A0A088A3R7	A0A088A3R7	1	1	1	>tr|A0A088A3R7|A0A088A3R7_APIME Uncharacterized protein OS=Apis mellifera GN=LOC724405 PE=3 SV=1	1	1	1	1	1	0	1	1	1	1	1	0	0	0	1	1	0	0	1	1	0	1	1	1	1	1	0	0	0	1	1	0	0	1	1	0	1	1	1	1	1	0	0	0
A0A088A3R8	A0A088A3R8	2	2	2	>tr|A0A088A3R8|A0A088A3R8_APIME Uncharacterized protein OS=Apis mellifera GN=LOC724449 PE=3 SV=1	1	2	2	2	2	1	2	1	1	2	1	2	0	0	2	1	1	1	0	2	1	2	1	1	2	1	2	0	0	2	1	1	1	0	2	1	2	1	1	2	1	2	0	0
A0A088A3U1	A0A088A3U1	2	2	2	>tr|A0A088A3U1|A0A088A3U1_APIME Uncharacterized protein OS=Apis mellifera GN=cnn PE=4 SV=1	1	2	2	2	1	1	1	2	1	0	1	1	1	2	1	1	1	1	1	1	1	1	2	1	0	1	1	1	2	1	1	1	1	1	1	1	1	2	1	0	1	1	1	2
A0A088A3V1	A0A088A3V1	1	1	1	>tr|A0A088A3V1|A0A088A3V1_APIME Uncharacterized protein OS=Apis mellifera GN=Pcd PE=3 SV=1	1	1	1	1	1	1	1	1	1	1	1	1	1	1	1	1	1	1	1	1	1	1	1	1	1	1	1	1	1	1	1	1	1	1	1	1	1	1	1	1	1	1	1	1
A0A088A3X0	A0A088A3X0	1	1	1	>tr|A0A088A3X0|A0A088A3X0_APIME Uncharacterized protein OS=Apis mellifera GN=LOC408552 PE=4 SV=1	1	1	1	1	1	1	1	1	1	0	0	1	1	0	1	0	0	0	0	1	1	1	1	1	0	0	1	1	0	1	0	0	0	0	1	1	1	1	1	0	0	1	1	0
A0A088AKL6;A0A088A436;A0A088ATP8;A0A088AEZ4	A0A088AKL6;A0A088A436	13;13;5;2	13;13;5;2	2;2;0;0	>tr|A0A088AKL6|A0A088AKL6_APIME Uncharacterized protein OS=Apis mellifera GN=LOC408388 PE=3 SV=1;>tr|A0A088A436|A0A088A436_APIME Uncharacterized protein OS=Apis mellifera GN=LOC550827 PE=3 SV=1	4	13	13	2	12	12	12	12	10	12	12	11	12	11	13	11	11	11	12	12	12	12	12	10	12	12	11	12	11	13	11	11	11	12	2	2	2	2	2	2	2	2	2	2
A0A088A448	A0A088A448	1	1	1	>tr|A0A088A448|A0A088A448_APIME Uncharacterized protein OS=Apis mellifera GN=LOC100578311 PE=3 SV=1	1	1	1	1	1	1	1	1	1	1	1	1	0	1	1	1	0	1	1	1	1	1	1	1	1	1	1	0	1	1	1	0	1	1	1	1	1	1	1	1	1	1	0	1
A0A088A4B2	A0A088A4B2	4	4	4	>tr|A0A088A4B2|A0A088A4B2_APIME Aspartate aminotransferase OS=Apis mellifera GN=Got2 PE=3 SV=1	1	4	4	4	4	4	4	4	4	4	4	4	4	4	4	4	4	3	4	4	4	4	4	4	4	4	4	4	4	4	4	4	3	4	4	4	4	4	4	4	4	4	4	4
A0A088A4D4	A0A088A4D4	3	3	3	>tr|A0A088A4D4|A0A088A4D4_APIME Uncharacterized protein OS=Apis mellifera GN=LOC408722 PE=4 SV=1	1	3	3	3	2	2	2	2	2	3	2	2	2	2	2	2	2	2	2	2	2	2	2	2	3	2	2	2	2	2	2	2	2	2	2	2	2	2	2	3	2	2	2	2
A0A088A4D5	A0A088A4D5	2	2	2	>tr|A0A088A4D5|A0A088A4D5_APIME Uncharacterized protein OS=Apis mellifera GN=nrv2 PE=4 SV=1	1	2	2	2	2	2	2	2	2	2	1	2	2	2	2	1	2	2	2	2	2	2	2	2	2	1	2	2	2	2	1	2	2	2	2	2	2	2	2	2	1	2	2	2
A0A088A4K0	A0A088A4K0	5	5	5	>tr|A0A088A4K0|A0A088A4K0_APIME Uncharacterized protein OS=Apis mellifera GN=LOC552736 PE=3 SV=1	1	5	5	5	5	5	5	5	5	4	4	4	3	3	4	4	4	3	4	5	5	5	5	5	4	4	4	3	3	4	4	4	3	4	5	5	5	5	5	4	4	4	3	3
A0A088A4K9;Q1W640	A0A088A4K9;Q1W640	8;8	8;8	8;8	>tr|A0A088A4K9|A0A088A4K9_APIME Uncharacterized protein OS=Apis mellifera GN=Obp14 PE=4 SV=1;>tr|Q1W640|Q1W640_APIME OBP14 OS=Apis mellifera PE=1 SV=1	2	8	8	8	1	2	1	8	6	2	7	8	2	5	7	7	6	7	2	1	2	1	8	6	2	7	8	2	5	7	7	6	7	2	1	2	1	8	6	2	7	8	2	5
Q1W639;A0A088A4L0	Q1W639;A0A088A4L0	3;3	3;3	3;3	>tr|Q1W639|Q1W639_APIME OBP15 OS=Apis mellifera PE=2 SV=1;>tr|A0A088A4L0|A0A088A4L0_APIME Uncharacterized protein OS=Apis mellifera PE=4 SV=1	2	3	3	3	2	2	2	1	3	2	0	1	2	1	1	0	0	0	1	2	2	2	1	3	2	0	1	2	1	1	0	0	0	1	2	2	2	1	3	2	0	1	2	1
Q1W636;A0A088A4L3	Q1W636;A0A088A4L3	2;2	1;1	1;1	>tr|Q1W636|Q1W636_APIME OBP18 OS=Apis mellifera PE=2 SV=1;>tr|A0A088A4L3|A0A088A4L3_APIME Uncharacterized protein OS=Apis mellifera GN=Obp18 PE=4 SV=1	2	2	1	1	2	1	1	1	2	2	1	2	2	2	2	1	2	2	2	1	0	0	0	1	1	0	1	1	1	1	0	1	1	1	1	0	0	0	1	1	0	1	1	1
A0A088A4L4;Q1W635;Q1W634	A0A088A4L4;Q1W635;Q1W634	1;1;1	1;1;1	1;1;1	>tr|A0A088A4L4|A0A088A4L4_APIME Uncharacterized protein OS=Apis mellifera GN=Ame.8033 PE=4 SV=1;>tr|Q1W635|Q1W635_APIME OBP19 OS=Apis mellifera PE=2 SV=1;>tr|Q1W634|Q1W634_APIME OBP20 OS=Apis mellifera PE=2 SV=1	3	1	1	1	1	1	1	0	1	1	0	0	1	0	0	0	0	0	0	1	1	1	0	1	1	0	0	1	0	0	0	0	0	0	1	1	1	0	1	1	0	0	1	0
A0A088A4S5	A0A088A4S5	7	7	7	>tr|A0A088A4S5|A0A088A4S5_APIME Uncharacterized protein OS=Apis mellifera GN=LOC726362 PE=4 SV=1	1	7	7	7	7	6	6	5	6	5	4	5	5	6	5	5	5	6	6	7	6	6	5	6	5	4	5	5	6	5	5	5	6	6	7	6	6	5	6	5	4	5	5	6
A5A5E4;A0A088A4T3	A5A5E4;A0A088A4T3	2;2	2;2	2;2	>tr|A5A5E4|A5A5E4_APIME Structural cuticle protein (Fragment) OS=Apis mellifera PE=2 SV=1;>tr|A0A088A4T3|A0A088A4T3_APIME Uncharacterized protein OS=Apis mellifera GN=CPR14 PE=4 SV=1	2	2	2	2	2	2	2	2	2	2	2	2	2	2	2	2	2	2	2	2	2	2	2	2	2	2	2	2	2	2	2	2	2	2	2	2	2	2	2	2	2	2	2	2
A0A088A4T4	A0A088A4T4	3	3	3	>tr|A0A088A4T4|A0A088A4T4_APIME Uncharacterized protein OS=Apis mellifera GN=LOC724735 PE=4 SV=1	1	3	3	3	3	3	3	3	3	3	3	3	3	3	3	3	2	3	3	3	3	3	3	3	3	3	3	3	3	3	3	2	3	3	3	3	3	3	3	3	3	3	3	3
A0A088A4U6	A0A088A4U6	2	2	2	>tr|A0A088A4U6|A0A088A4U6_APIME Uncharacterized protein OS=Apis mellifera GN=CPR17 PE=4 SV=1	1	2	2	2	0	0	0	0	0	0	1	0	2	0	0	0	0	0	2	0	0	0	0	0	0	1	0	2	0	0	0	0	0	2	0	0	0	0	0	0	1	0	2	0
A0A088A5A6	A0A088A5A6	1	1	1	>tr|A0A088A5A6|A0A088A5A6_APIME Uncharacterized protein OS=Apis mellifera GN=LOC409481 PE=3 SV=1	1	1	1	1	1	1	0	1	1	1	0	0	0	0	0	0	0	0	1	1	1	0	1	1	1	0	0	0	0	0	0	0	0	1	1	1	0	1	1	1	0	0	0	0
A0A088A5I5	A0A088A5I5	1	1	1	>tr|A0A088A5I5|A0A088A5I5_APIME 40S ribosomal protein S24 OS=Apis mellifera GN=LOC408799 PE=3 SV=1	1	1	1	1	1	1	1	0	1	0	1	0	1	0	1	0	0	0	1	1	1	1	0	1	0	1	0	1	0	1	0	0	0	1	1	1	1	0	1	0	1	0	1	0
A0A088A5I7	A0A088A5I7	5	5	5	>tr|A0A088A5I7|A0A088A5I7_APIME Uncharacterized protein OS=Apis mellifera GN=Ame.2053 PE=4 SV=1	1	5	5	5	4	3	4	3	3	4	3	3	4	1	3	1	0	3	4	4	3	4	3	3	4	3	3	4	1	3	1	0	3	4	4	3	4	3	3	4	3	3	4	1
A0A088A5I8	A0A088A5I8	6	6	6	>tr|A0A088A5I8|A0A088A5I8_APIME Pyruvate kinase OS=Apis mellifera GN=LOC552007 PE=3 SV=1	1	6	6	6	5	5	5	6	6	5	5	5	6	6	6	6	5	5	6	5	5	5	6	6	5	5	5	6	6	6	6	5	5	6	5	5	5	6	6	5	5	5	6	6
A0A088A5L1;D3XL66;A0A087ZPM8	A0A088A5L1;D3XL66	10;9;1	10;9;1	7;6;0	>tr|A0A088A5L1|A0A088A5L1_APIME Uncharacterized protein OS=Apis mellifera GN=LOC725089 PE=4 SV=1;>tr|D3XL66|D3XL66_APIME Putative uncharacterized protein (Fragment) OS=Apis mellifera PE=2 SV=1	3	10	10	7	8	9	8	9	9	9	10	10	10	8	8	10	10	9	10	8	9	8	9	9	9	10	10	10	8	8	10	10	9	10	5	7	5	6	7	6	7	7	7	6
A0A088A5R9	A0A088A5R9	4	3	3	>tr|A0A088A5R9|A0A088A5R9_APIME Peptidyl-prolyl cis-trans isomerase OS=Apis mellifera GN=Ppib PE=3 SV=1	1	4	3	3	3	1	4	3	1	3	3	1	3	1	2	1	3	3	4	2	1	3	2	1	2	2	1	2	1	2	1	2	2	3	2	1	3	2	1	2	2	1	2	1
A0A088A5X7	A0A088A5X7	5	5	5	>tr|A0A088A5X7|A0A088A5X7_APIME Uncharacterized protein OS=Apis mellifera GN=LOC409167 PE=4 SV=1	1	5	5	5	5	4	3	2	4	4	3	3	5	1	2	2	3	2	4	5	4	3	2	4	4	3	3	5	1	2	2	3	2	4	5	4	3	2	4	4	3	3	5	1
A0A088A5Z4	A0A088A5Z4	2	2	2	>tr|A0A088A5Z4|A0A088A5Z4_APIME Uncharacterized protein OS=Apis mellifera PE=4 SV=1	1	2	2	2	2	2	2	2	2	2	2	2	2	2	1	1	2	2	2	2	2	2	2	2	2	2	2	2	2	1	1	2	2	2	2	2	2	2	2	2	2	2	2	2
A0A088A673	A0A088A673	9	9	9	>tr|A0A088A673|A0A088A673_APIME Uncharacterized protein OS=Apis mellifera GN=CYP6BE1 PE=3 SV=1	1	9	9	9	7	7	8	5	7	8	6	7	6	5	7	6	6	7	9	7	7	8	5	7	8	6	7	6	5	7	6	6	7	9	7	7	8	5	7	8	6	7	6	5
A0A088A676	A0A088A676	15	15	15	>tr|A0A088A676|A0A088A676_APIME Uncharacterized protein OS=Apis mellifera GN=LOC102654146 PE=4 SV=1	1	15	15	15	11	13	11	10	13	15	12	13	13	12	12	10	14	12	14	11	13	11	10	13	15	12	13	13	12	12	10	14	12	14	11	13	11	10	13	15	12	13	13	12
A0A088A6G6;Q4PKR8	A0A088A6G6;Q4PKR8	4;4	4;4	4;4	>tr|A0A088A6G6|A0A088A6G6_APIME Uncharacterized protein OS=Apis mellifera GN=uzip PE=4 SV=1;>tr|Q4PKR8|Q4PKR8_APIME Anarchy 1 OS=Apis mellifera PE=2 SV=1	2	4	4	4	4	4	4	4	4	4	4	3	2	2	4	3	2	3	4	4	4	4	4	4	4	4	3	2	2	4	3	2	3	4	4	4	4	4	4	4	4	3	2	2
A0A088A6Q9	A0A088A6Q9	1	1	1	>tr|A0A088A6Q9|A0A088A6Q9_APIME Uncharacterized protein OS=Apis mellifera PE=4 SV=1	1	1	1	1	1	0	0	0	1	0	0	0	1	0	0	0	0	0	0	1	0	0	0	1	0	0	0	1	0	0	0	0	0	0	1	0	0	0	1	0	0	0	1	0
A0A088A6T4	A0A088A6T4	4	4	4	>tr|A0A088A6T4|A0A088A6T4_APIME Succinate dehydrogenase [ubiquinone] flavoprotein subunit, mitochondrial OS=Apis mellifera GN=SdhA PE=3 SV=1	1	4	4	4	4	3	4	4	4	3	3	4	3	4	4	3	3	3	3	4	3	4	4	4	3	3	4	3	4	4	3	3	3	3	4	3	4	4	4	3	3	4	3	4
A0A088A6Z4	A0A088A6Z4	3	3	3	>tr|A0A088A6Z4|A0A088A6Z4_APIME Uncharacterized protein OS=Apis mellifera GN=Ndufs1 PE=3 SV=1	1	3	3	3	2	1	2	2	2	1	3	3	2	1	1	2	0	1	1	2	1	2	2	2	1	3	3	2	1	1	2	0	1	1	2	1	2	2	2	1	3	3	2	1
A0A088A7H8	A0A088A7H8	9	9	9	>tr|A0A088A7H8|A0A088A7H8_APIME Carboxylic ester hydrolase OS=Apis mellifera GN=LOC409171 PE=3 SV=1	1	9	9	9	9	8	9	9	8	9	7	7	9	7	8	6	8	8	8	9	8	9	9	8	9	7	7	9	7	8	6	8	8	8	9	8	9	9	8	9	7	7	9	7
A0A088A7L2	A0A088A7L2	20	20	20	>tr|A0A088A7L2|A0A088A7L2_APIME Protein disulfide-isomerase OS=Apis mellifera GN=Pdi PE=3 SV=1	1	20	20	20	19	17	16	16	18	17	18	17	17	16	18	14	12	12	17	19	17	16	16	18	17	18	17	17	16	18	14	12	12	17	19	17	16	16	18	17	18	17	17	16
A0A088A7V7	A0A088A7V7	2	2	2	>tr|A0A088A7V7|A0A088A7V7_APIME Uncharacterized protein OS=Apis mellifera GN=LOC726218 PE=3 SV=1	1	2	2	2	2	1	2	2	2	2	2	2	2	2	2	2	2	2	2	2	1	2	2	2	2	2	2	2	2	2	2	2	2	2	2	1	2	2	2	2	2	2	2	2
A0A088A7Y2	A0A088A7Y2	12	12	12	>tr|A0A088A7Y2|A0A088A7Y2_APIME Protein disulfide-isomerase OS=Apis mellifera GN=ERp60 PE=3 SV=1	1	12	12	12	12	10	9	11	10	11	11	9	12	10	10	9	8	8	10	12	10	9	11	10	11	11	9	12	10	10	9	8	8	10	12	10	9	11	10	11	11	9	12	10
Q7YXM2;A0A088A7Z8	Q7YXM2;A0A088A7Z8	7;7	7;7	7;7	>tr|Q7YXM2|Q7YXM2_APILI Glutathione peroxidase OS=Apis mellifera ligustica GN=Gtpx-1 PE=2 SV=1;>tr|A0A088A7Z8|A0A088A7Z8_APIME Glutathione peroxidase OS=Apis mellifera GN=Gtpx1 PE=3 SV=1	2	7	7	7	7	7	6	6	7	7	7	7	6	7	7	6	6	6	7	7	7	6	6	7	7	7	7	6	7	7	6	6	6	7	7	7	6	6	7	7	7	7	6	7
A0A088A820	A0A088A820	4	4	4	>tr|A0A088A820|A0A088A820_APIME Uncharacterized protein OS=Apis mellifera GN=LOC410022 PE=3 SV=1	1	4	4	4	4	3	4	4	3	4	4	4	4	1	4	3	1	2	3	4	3	4	4	3	4	4	4	4	1	4	3	1	2	3	4	3	4	4	3	4	4	4	4	1
A0A088A822	A0A088A822	1	1	1	>tr|A0A088A822|A0A088A822_APIME Uncharacterized protein OS=Apis mellifera GN=LOC412948 PE=3 SV=1	1	1	1	1	1	0	0	1	1	0	1	0	1	1	1	1	0	0	0	1	0	0	1	1	0	1	0	1	1	1	1	0	0	0	1	0	0	1	1	0	1	0	1	1
A0A088A825	A0A088A825	3	3	3	>tr|A0A088A825|A0A088A825_APIME Uncharacterized protein OS=Apis mellifera GN=LOC725238 PE=3 SV=1	1	3	3	3	3	2	3	3	2	3	3	3	2	2	3	1	2	3	3	3	2	3	3	2	3	3	3	2	2	3	1	2	3	3	3	2	3	3	2	3	3	3	2	2
A0A088A872	A0A088A872	7	7	7	>tr|A0A088A872|A0A088A872_APIME Uncharacterized protein OS=Apis mellifera GN=LOC551710 PE=4 SV=1	1	7	7	7	5	3	5	5	4	5	5	3	5	4	5	4	3	3	4	5	3	5	5	4	5	5	3	5	4	5	4	3	3	4	5	3	5	5	4	5	5	3	5	4
A0A088A882;REV__A0A088A2Z8;A0A0B4J2M2;REV__A0A087ENX4	A0A088A882	10;1;1;1	10;1;1;1	10;1;1;1	>tr|A0A088A882|A0A088A882_APIME Uncharacterized protein OS=Apis mellifera GN=LOC100577163 PE=4 SV=1	4	10	10	10	1	1	0	1	1	1	10	7	9	9	8	8	9	5	9	1	1	0	1	1	1	10	7	9	9	8	8	9	5	9	1	1	0	1	1	1	10	7	9	9
A0A088A8C7	A0A088A8C7	1	1	1	>tr|A0A088A8C7|A0A088A8C7_APIME Uncharacterized protein OS=Apis mellifera GN=LOC725843 PE=4 SV=1	1	1	1	1	1	1	1	1	1	1	1	1	1	1	1	1	1	1	1	1	1	1	1	1	1	1	1	1	1	1	1	1	1	1	1	1	1	1	1	1	1	1	1	1
A0A088A8D4	A0A088A8D4	4	4	3	>tr|A0A088A8D4|A0A088A8D4_APIME Peptidyl-prolyl cis-trans isomerase OS=Apis mellifera GN=LOC409890 PE=3 SV=1	1	4	4	3	3	2	3	3	2	4	3	2	3	2	3	2	4	4	4	3	2	3	3	2	4	3	2	3	2	3	2	4	4	4	2	2	2	2	2	3	2	2	2	2
Q7YXM6;A0A088A933;Q6S975	Q7YXM6;A0A088A933;Q6S975	11;11;7	11;11;7	11;11;7	>tr|Q7YXM6|Q7YXM6_APILI Superoxide dismutase [Cu-Zn] OS=Apis mellifera ligustica GN=Sod1 PE=2 SV=1;>tr|A0A088A933|A0A088A933_APIME Superoxide dismutase [Cu-Zn] OS=Apis mellifera GN=Sod1 PE=3 SV=1;>tr|Q6S975|Q6S975_APILI SOD1 (Fragment) OS=Apis mellifera li	3	11	11	11	11	8	11	10	7	8	10	9	9	7	9	11	8	7	9	11	8	11	10	7	8	10	9	9	7	9	11	8	7	9	11	8	11	10	7	8	10	9	9	7
A0A088A955	A0A088A955	2	2	2	>tr|A0A088A955|A0A088A955_APIME Uncharacterized protein OS=Apis mellifera GN=LOC724624 PE=4 SV=1	1	2	2	2	2	1	1	1	1	1	2	2	2	1	1	2	1	1	1	2	1	1	1	1	1	2	2	2	1	1	2	1	1	1	2	1	1	1	1	1	2	2	2	1
A0A088A956	A0A088A956	3	3	3	>tr|A0A088A956|A0A088A956_APIME Uncharacterized protein OS=Apis mellifera GN=CPR24 PE=4 SV=1	1	3	3	3	3	2	3	2	2	3	3	3	3	3	3	3	3	3	3	3	2	3	2	2	3	3	3	3	3	3	3	3	3	3	3	2	3	2	2	3	3	3	3	3
A0A088A959	A0A088A959	2	2	2	>tr|A0A088A959|A0A088A959_APIME Uncharacterized protein OS=Apis mellifera GN=LOC726995 PE=4 SV=1	1	2	2	2	0	1	0	0	1	0	1	0	2	1	0	0	0	0	0	0	1	0	0	1	0	1	0	2	1	0	0	0	0	0	0	1	0	0	1	0	1	0	2	1
A0A088A9A9;A0A088ARJ7	A0A088A9A9	16;1	16;1	16;1	>tr|A0A088A9A9|A0A088A9A9_APIME Uncharacterized protein OS=Apis mellifera GN=Moe PE=4 SV=1	2	16	16	16	15	12	13	11	12	14	13	13	13	10	13	9	11	10	10	15	12	13	11	12	14	13	13	13	10	13	9	11	10	10	15	12	13	11	12	14	13	13	13	10
A0A088A9Q2	A0A088A9Q2	2	2	2	>tr|A0A088A9Q2|A0A088A9Q2_APIME Uncharacterized protein OS=Apis mellifera GN=Pros26 PE=4 SV=1	1	2	2	2	1	0	1	1	1	0	1	1	2	0	1	0	0	0	0	1	0	1	1	1	0	1	1	2	0	1	0	0	0	0	1	0	1	1	1	0	1	1	2	0
A0A088A9R3	A0A088A9R3	2	2	2	>tr|A0A088A9R3|A0A088A9R3_APIME Uncharacterized protein OS=Apis mellifera GN=LOC408904 PE=4 SV=1	1	2	2	2	1	2	2	2	2	2	1	1	2	2	2	0	1	1	2	1	2	2	2	2	2	1	1	2	2	2	0	1	1	2	1	2	2	2	2	2	1	1	2	2
A0A088AA27	A0A088AA27	1	1	1	>tr|A0A088AA27|A0A088AA27_APIME Uncharacterized protein OS=Apis mellifera GN=LOC102656183 PE=4 SV=1	1	1	1	1	1	1	1	1	1	1	1	1	1	1	1	1	1	1	1	1	1	1	1	1	1	1	1	1	1	1	1	1	1	1	1	1	1	1	1	1	1	1	1	1
A0A088AA38	A0A088AA38	1	1	1	>tr|A0A088AA38|A0A088AA38_APIME Uncharacterized protein OS=Apis mellifera GN=LOC410420 PE=4 SV=1	1	1	1	1	1	1	1	1	1	1	1	1	1	1	1	1	1	1	1	1	1	1	1	1	1	1	1	1	1	1	1	1	1	1	1	1	1	1	1	1	1	1	1	1
A0A088AA89	A0A088AA89	2	2	2	>tr|A0A088AA89|A0A088AA89_APIME Pyruvate dehydrogenase E1 component subunit alpha OS=Apis mellifera GN=LOC551103 PE=4 SV=1	1	2	2	2	2	2	2	2	2	2	2	2	2	2	2	2	1	0	2	2	2	2	2	2	2	2	2	2	2	2	2	1	0	2	2	2	2	2	2	2	2	2	2	2
A0A088AAT2;Q8MQS8	A0A088AAT2;Q8MQS8	3;3	3;3	3;3	>tr|A0A088AAT2|A0A088AAT2_APIME Uncharacterized protein OS=Apis mellifera GN=SP34 PE=3 SV=1;>sp|Q8MQS8|SP34_APIME Venom serine protease 34 OS=Apis mellifera PE=2 SV=1	2	3	3	3	0	0	0	0	0	0	3	0	3	1	0	3	1	0	3	0	0	0	0	0	0	3	0	3	1	0	3	1	0	3	0	0	0	0	0	0	3	0	3	1
A0A088AAU7	A0A088AAU7	2	2	2	>tr|A0A088AAU7|A0A088AAU7_APIME Isocitrate dehydrogenase [NAD] subunit, mitochondrial OS=Apis mellifera GN=LOC409292 PE=3 SV=1	1	2	2	2	1	1	1	2	1	1	1	1	1	1	1	2	1	1	1	1	1	1	2	1	1	1	1	1	1	1	2	1	1	1	1	1	1	2	1	1	1	1	1	1
A0A088AAY9	A0A088AAY9	2	2	2	>tr|A0A088AAY9|A0A088AAY9_APIME Thioredoxin OS=Apis mellifera GN=Trx-2 PE=3 SV=1	1	2	2	2	1	1	1	1	1	1	2	1	1	1	1	2	1	2	2	1	1	1	1	1	1	2	1	1	1	1	2	1	2	2	1	1	1	1	1	1	2	1	1	1
A0A088AB41	A0A088AB41	1	1	1	>tr|A0A088AB41|A0A088AB41_APIME Uncharacterized protein OS=Apis mellifera GN=LOC410165 PE=4 SV=1	1	1	1	1	1	1	0	0	1	1	1	0	1	0	1	0	0	0	1	1	1	0	0	1	1	1	0	1	0	1	0	0	0	1	1	1	0	0	1	1	1	0	1	0
A0A088AB75	A0A088AB75	11	11	11	>tr|A0A088AB75|A0A088AB75_APIME Uncharacterized protein OS=Apis mellifera GN=LOC100577480 PE=4 SV=1	1	11	11	11	0	0	0	0	0	0	10	6	7	6	6	8	8	10	5	0	0	0	0	0	0	10	6	7	6	6	8	8	10	5	0	0	0	0	0	0	10	6	7	6
A0A088ABM1	A0A088ABM1	1	1	1	>tr|A0A088ABM1|A0A088ABM1_APIME Uncharacterized protein OS=Apis mellifera GN=LOC100578030 PE=3 SV=1	1	1	1	1	1	1	0	1	0	0	1	1	1	1	1	0	0	0	1	1	1	0	1	0	0	1	1	1	1	1	0	0	0	1	1	1	0	1	0	0	1	1	1	1
A0A088ABV3	A0A088ABV3	8	8	8	>tr|A0A088ABV3|A0A088ABV3_APIME Uncharacterized protein OS=Apis mellifera GN=LOC102655694 PE=3 SV=1	1	8	8	8	8	8	8	7	8	8	8	8	8	7	8	6	7	7	8	8	8	8	7	8	8	8	8	8	7	8	6	7	7	8	8	8	8	7	8	8	8	8	8	7
A0A088AC16	A0A088AC16	1	1	1	>tr|A0A088AC16|A0A088AC16_APIME Uncharacterized protein OS=Apis mellifera GN=LOC408608 PE=4 SV=1	1	1	1	1	0	0	0	0	0	1	0	0	0	0	1	0	0	1	1	0	0	0	0	0	1	0	0	0	0	1	0	0	1	1	0	0	0	0	0	1	0	0	0	0
A0A088AC26	A0A088AC26	6	5	5	>tr|A0A088AC26|A0A088AC26_APIME Uncharacterized protein OS=Apis mellifera GN=LOC413056 PE=4 SV=1	1	6	5	5	6	5	5	6	5	4	4	5	5	3	4	4	3	3	6	5	4	4	5	4	3	3	4	4	2	3	3	2	2	5	5	4	4	5	4	3	3	4	4	2
A0A088AC27	A0A088AC27	15	15	14	>tr|A0A088AC27|A0A088AC27_APIME Uncharacterized protein OS=Apis mellifera PE=4 SV=1	1	15	15	14	15	13	13	14	14	13	13	13	14	12	13	13	13	13	13	15	13	13	14	14	13	13	13	14	12	13	13	13	13	13	14	12	12	13	13	12	12	12	13	11
A0A088AC90	A0A088AC90	2	2	2	>tr|A0A088AC90|A0A088AC90_APIME Uncharacterized protein OS=Apis mellifera GN=Tbp-1 PE=3 SV=1	1	2	2	2	2	0	0	1	1	1	0	0	2	0	0	0	0	0	1	2	0	0	1	1	1	0	0	2	0	0	0	0	0	1	2	0	0	1	1	1	0	0	2	0
A0A088ACD4	A0A088ACD4	3	3	3	>tr|A0A088ACD4|A0A088ACD4_APIME Uncharacterized protein OS=Apis mellifera GN=LOC100576467 PE=4 SV=1	1	3	3	3	3	1	1	3	2	1	3	1	2	2	2	2	1	0	0	3	1	1	3	2	1	3	1	2	2	2	2	1	0	0	3	1	1	3	2	1	3	1	2	2
A0A088ACE3	A0A088ACE3	24	24	24	>tr|A0A088ACE3|A0A088ACE3_APIME Uncharacterized protein OS=Apis mellifera GN=LOC551291 PE=4 SV=1	1	24	24	24	23	15	17	23	19	19	17	19	23	14	16	16	9	14	16	23	15	17	23	19	19	17	19	23	14	16	16	9	14	16	23	15	17	23	19	19	17	19	23	14
A0A088ACF4;V5RHP1;A0A0C5W3D0	A0A088ACF4	14;2;1	11;0;0	11;0;0	>tr|A0A088ACF4|A0A088ACF4_APIME Uncharacterized protein OS=Apis mellifera GN=Hsc70-3 PE=3 SV=1	3	14	11	11	14	11	12	13	12	12	13	14	14	11	14	11	12	10	12	11	8	9	10	9	9	10	11	11	8	11	8	9	7	9	11	8	9	10	9	9	10	11	11	8
A0A088ACQ6	A0A088ACQ6	1	1	1	>tr|A0A088ACQ6|A0A088ACQ6_APIME Uncharacterized protein OS=Apis mellifera GN=LOC725131 PE=4 SV=1	1	1	1	1	1	0	0	1	0	0	1	0	1	0	0	1	1	0	0	1	0	0	1	0	0	1	0	1	0	0	1	1	0	0	1	0	0	1	0	0	1	0	1	0
A0A088ACS2	A0A088ACS2	19	19	19	>tr|A0A088ACS2|A0A088ACS2_APIME Uncharacterized protein OS=Apis mellifera GN=Aldh PE=3 SV=1	1	19	19	19	19	18	18	18	17	18	19	17	18	17	19	18	17	16	16	19	18	18	18	17	18	19	17	18	17	19	18	17	16	16	19	18	18	18	17	18	19	17	18	17
A0A088ACY7	A0A088ACY7	4	4	4	>tr|A0A088ACY7|A0A088ACY7_APIME ATP synthase subunit gamma OS=Apis mellifera GN=Atp5c1 PE=3 SV=1	1	4	4	4	3	3	1	3	3	2	3	1	3	1	3	1	2	1	3	3	3	1	3	3	2	3	1	3	1	3	1	2	1	3	3	3	1	3	3	2	3	1	3	1
A0A088ACZ3	A0A088ACZ3	9	9	9	>tr|A0A088ACZ3|A0A088ACZ3_APIME Uncharacterized protein OS=Apis mellifera GN=porin PE=4 SV=1	1	9	9	9	9	9	9	9	9	9	9	9	9	8	9	9	9	9	8	9	9	9	9	9	9	9	9	9	8	9	9	9	9	8	9	9	9	9	9	9	9	9	9	8
A0A088AD00	A0A088AD00	1	1	1	>tr|A0A088AD00|A0A088AD00_APIME Uncharacterized protein OS=Apis mellifera GN=LOC410167 PE=3 SV=1	1	1	1	1	1	1	1	0	0	1	0	0	0	0	0	0	1	1	0	1	1	1	0	0	1	0	0	0	0	0	0	1	1	0	1	1	1	0	0	1	0	0	0	0
A0A088AD32	A0A088AD32	8	8	8	>tr|A0A088AD32|A0A088AD32_APIME Uncharacterized protein OS=Apis mellifera GN=LOC413222 PE=3 SV=1	1	8	8	8	8	8	8	7	7	7	8	6	8	6	8	6	5	6	7	8	8	8	7	7	7	8	6	8	6	8	6	5	6	7	8	8	8	7	7	7	8	6	8	6
A0A088AD88;A0A088AA58	A0A088AD88	5;1	5;1	5;1	>tr|A0A088AD88|A0A088AD88_APIME Uncharacterized protein OS=Apis mellifera GN=LOC551859 PE=4 SV=1	2	5	5	5	5	3	5	4	3	4	2	4	5	3	4	3	2	3	3	5	3	5	4	3	4	2	4	5	3	4	3	2	3	3	5	3	5	4	3	4	2	4	5	3
A0A088ADC5	A0A088ADC5	4	4	4	>tr|A0A088ADC5|A0A088ADC5_APIME Uncharacterized protein OS=Apis mellifera PE=4 SV=1	1	4	4	4	4	3	4	4	4	4	3	3	3	2	4	3	3	3	3	4	3	4	4	4	4	3	3	3	2	4	3	3	3	3	4	3	4	4	4	4	3	3	3	2
A0A088ADH1	A0A088ADH1	14	14	14	>tr|A0A088ADH1|A0A088ADH1_APIME Uncharacterized protein OS=Apis mellifera GN=LOC551721 PE=3 SV=1	1	14	14	14	14	13	13	14	13	13	12	13	14	13	14	13	12	13	13	14	13	13	14	13	13	12	13	14	13	14	13	12	13	13	14	13	13	14	13	13	12	13	14	13
A0A088ADL8;G5D3C3;G5D3B8;G5D3B7;G5D3A1;G5D395;G5D3C2;G5D3B6;G5D350;G5D3C0;G5D365;G5D386;G5D376;G5D393;G5D3A6;A0A023W521;A0A023W5T4;A0A023W479;A0A023W5M2;A0A023W472;A0A023W4E2;A0A023W4D5;A0A023W5L6;A0A023W5U3;A0A023W486;A0A023W528;G5D481;G5D4C2;G5D4A6;G5D474;G5D4C4;G5D487;G5D486;G5D4A7;A0A023W5L2;A0A023W5S7;A0A023W465;A0A023W5K8;A0A023W468;A0A023W4C4;A0A023W5S0;A0A023W5K0;A0A023W501;A0A023W5R2;G5D…	A0A088ADL8	81;15;15;15;15;15;15;15;15;15;15;15;15;15;15;15;15;15;15;15;15;15;15;15;15;15;15;15;15;15;15;15;15;15;15;15;15;15;15;15;15;15;15;15;14;14;14;14;14;14;14;14;14;14;14;14;14;14;14;14;14;14;14;14;14;14;14;14;14;14;14;14;14;14;13;13;13;13;13;13;13;13;13;13;13;13;13;13;13;13;13;13;13;13;13;13;13;13;13;13;12;12;11;11;10;10;10;10;10;10;10;10;10;10;10;10;9;9;8;8;8;8;8;8;8;8;8;8;8;8;7;6;6;6;6;6;6;6;6;6;6;6…	81;15;15;15;15;15;15;15;15;15;15;15;15;15;15;15;15;15;15;15;15;15;15;15;15;15;15;15;15;15;15;15;15;15;15;15;15;15;15;15;15;15;15;15;14;14;14;14;14;14;14;14;14;14;14;14;14;14;14;14;14;14;14;14;14;14;14;14;14;14;14;14;14;14;13;13;13;13;13;13;13;13;13;13;13;13;13;13;13;13;13;13;13;13;13;13;13;13;13;13;12;12;11;11;10;10;10;10;10;10;10;10;10;10;10;10;9;9;8;8;8;8;8;8;8;8;8;8;8;8;7;6;6;6;6;6;6;6;6;6;6;6…	8;0;0;0;0;0;0;0;0;0;0;0;0;0;0;0;0;0;0;0;0;0;0;0;0;0;0;0;0;0;0;0;0;0;0;0;0;0;0;0;0;0;0;0;0;0;0;0;0;0;0;0;0;0;0;0;0;0;0;0;0;0;0;0;0;0;0;0;0;0;0;0;0;0;0;0;0;0;0;0;0;0;0;0;0;0;0;0;0;0;0;0;0;0;0;0;0;0;0;0;0;0;0;0;2;2;2;2;2;2;2;2;2;2;2;0;0;0;2;2;2;0;0;0;2;2;0;0;2;0;0;0;0;0;0;0;0;0;0;0;0;0;0;0;0;0;1;1;0;0;0;0;0;0;0;0;0;0;0;0;0;0;0;0;0;0;0;0;0;0;0;0;0;0;0;0;0;0;0;0;0;0;0;0;0;0;0;0;0;0;0;0;0	>tr|A0A088ADL8|A0A088ADL8_APIME Vitellogenin OS=Apis mellifera GN=Vg PE=4 SV=1	193	81	81	8	28	10	30	38	34	30	78	64	69	55	58	64	75	50	72	28	10	30	38	34	30	78	64	69	55	58	64	75	50	72	3	1	3	5	3	4	7	7	7	6
A0A088AN62;A0A088ADM7	A0A088AN62;A0A088ADM7	1;1	1;1	1;1	>tr|A0A088AN62|A0A088AN62_APIME Uncharacterized protein OS=Apis mellifera GN=LOC724629 PE=3 SV=1;>tr|A0A088ADM7|A0A088ADM7_APIME Uncharacterized protein OS=Apis mellifera GN=LOC724531 PE=3 SV=1	2	1	1	1	1	1	1	1	1	1	1	1	1	1	1	1	1	1	1	1	1	1	1	1	1	1	1	1	1	1	1	1	1	1	1	1	1	1	1	1	1	1	1	1
A0A088ADS7	A0A088ADS7	1	1	1	>tr|A0A088ADS7|A0A088ADS7_APIME Uncharacterized protein OS=Apis mellifera GN=LOC727483 PE=4 SV=1	1	1	1	1	1	1	1	1	1	1	1	1	1	0	1	1	0	1	1	1	1	1	1	1	1	1	1	1	0	1	1	0	1	1	1	1	1	1	1	1	1	1	1	0
A0A088ADU9	A0A088ADU9	3	3	3	>tr|A0A088ADU9|A0A088ADU9_APIME Uncharacterized protein OS=Apis mellifera GN=LOC412393 PE=4 SV=1	1	3	3	3	3	2	1	3	3	1	3	2	3	2	2	3	2	2	3	3	2	1	3	3	1	3	2	3	2	2	3	2	2	3	3	2	1	3	3	1	3	2	3	2
A0A088AEH6	A0A088AEH6	1	1	1	>tr|A0A088AEH6|A0A088AEH6_APIME Uncharacterized protein OS=Apis mellifera GN=LOC724773 PE=4 SV=1	1	1	1	1	1	0	1	1	0	0	1	1	1	0	0	0	0	0	0	1	0	1	1	0	0	1	1	1	0	0	0	0	0	0	1	0	1	1	0	0	1	1	1	0
A0A088AEK4;Q309A5;A0A088A3A7;A0A088A6A1;A0A088AEK0;A0A087ZNI4;A0A088AEK1	A0A088AEK4;Q309A5	4;3;1;1;1;1;1	4;3;1;1;1;1;1	4;3;1;1;1;1;1	>tr|A0A088AEK4|A0A088AEK4_APIME Uncharacterized protein OS=Apis mellifera GN=Cyp6as5 PE=4 SV=1;>tr|Q309A5|Q309A5_APIME Cytochrome P450 monooxygenase OS=Apis mellifera GN=CYP6AS5 PE=2 SV=1	7	4	4	4	4	4	4	2	3	4	1	1	4	2	4	1	3	4	4	4	4	4	2	3	4	1	1	4	2	4	1	3	4	4	4	4	4	2	3	4	1	1	4	2
A0A088AEU8	A0A088AEU8	3	3	3	>tr|A0A088AEU8|A0A088AEU8_APIME Uncharacterized protein OS=Apis mellifera GN=LOC409713 PE=4 SV=1	1	3	3	3	3	2	3	3	2	2	2	3	2	3	2	1	1	2	2	3	2	3	3	2	2	2	3	2	3	2	1	1	2	2	3	2	3	3	2	2	2	3	2	3
A0A088AEV1	A0A088AEV1	1	1	1	>tr|A0A088AEV1|A0A088AEV1_APIME Uncharacterized protein OS=Apis mellifera GN=CPF1 PE=4 SV=1	1	1	1	1	0	0	0	0	0	0	0	0	0	0	0	0	0	1	0	0	0	0	0	0	0	0	0	0	0	0	0	0	1	0	0	0	0	0	0	0	0	0	0	0
A0A088AEV7	A0A088AEV7	4	4	4	>tr|A0A088AEV7|A0A088AEV7_APIME Uncharacterized protein OS=Apis mellifera GN=LOC408516 PE=4 SV=1	1	4	4	4	3	2	3	3	3	3	3	3	3	3	3	4	3	3	3	3	2	3	3	3	3	3	3	3	3	3	4	3	3	3	3	2	3	3	3	3	3	3	3	3
A0A088AEW2	A0A088AEW2	1	1	1	>tr|A0A088AEW2|A0A088AEW2_APIME Uncharacterized protein OS=Apis mellifera GN=LOC552461 PE=4 SV=1	1	1	1	1	0	0	0	1	0	0	1	1	0	1	1	1	1	0	1	0	0	0	1	0	0	1	1	0	1	1	1	1	0	1	0	0	0	1	0	0	1	1	0	1
A0A088AF62	A0A088AF62	2	2	2	>tr|A0A088AF62|A0A088AF62_APIME Uncharacterized protein OS=Apis mellifera GN=LOC725661 PE=4 SV=1	1	2	2	2	2	2	2	2	2	1	2	2	1	2	2	1	1	2	2	2	2	2	2	2	1	2	2	1	2	2	1	1	2	2	2	2	2	2	2	1	2	2	1	2
P56682;A0A088AF77	P56682;A0A088AF77	1;1	1;1	1;1	>sp|P56682|AMCI_APIME Chymotrypsin inhibitor OS=Apis mellifera PE=1 SV=1;>tr|A0A088AF77|A0A088AF77_APIME Uncharacterized protein OS=Apis mellifera GN=Amci PE=4 SV=1	2	1	1	1	0	0	0	1	1	1	1	1	1	0	0	1	1	1	1	0	0	0	1	1	1	1	1	1	0	0	1	1	1	1	0	0	0	1	1	1	1	1	1	0
Q86PH6;A0A088AFH7	Q86PH6;A0A088AFH7	21;21	21;21	21;21	>tr|Q86PH6|Q86PH6_APIME Transferrin OS=Apis mellifera GN=trf PE=2 SV=1;>tr|A0A088AFH7|A0A088AFH7_APIME Transferrin OS=Apis mellifera GN=Tsf1 PE=3 SV=1	2	21	21	21	12	11	9	11	11	14	16	15	13	13	14	13	17	20	13	12	11	9	11	11	14	16	15	13	13	14	13	17	20	13	12	11	9	11	11	14	16	15	13	13
A0A088AFI9	A0A088AFI9	10	1	0	>tr|A0A088AFI9|A0A088AFI9_APIME Uncharacterized protein OS=Apis mellifera GN=LOC412886 PE=3 SV=1	1	10	1	0	9	9	9	9	8	9	8	9	9	8	10	8	9	9	9	1	1	1	1	1	1	0	1	1	0	1	1	1	1	1	0	0	0	0	0	0	0	0	0	0
A0A088AFL5;Q6IVB7	A0A088AFL5	4;1	4;1	4;1	>tr|A0A088AFL5|A0A088AFL5_APIME Uncharacterized protein OS=Apis mellifera GN=GstD1 PE=3 SV=1	2	4	4	4	4	4	4	4	4	4	4	4	4	4	4	4	4	4	4	4	4	4	4	4	4	4	4	4	4	4	4	4	4	4	4	4	4	4	4	4	4	4	4	4
A0A088AFM4	A0A088AFM4	5	5	5	>tr|A0A088AFM4|A0A088AFM4_APIME Uncharacterized protein OS=Apis mellifera GN=TER94 PE=3 SV=1	1	5	5	5	4	4	3	3	5	4	4	3	4	1	2	1	1	4	5	4	4	3	3	5	4	4	3	4	1	2	1	1	4	5	4	4	3	3	5	4	4	3	4	1
A0A088AFV5	A0A088AFV5	2	2	2	>tr|A0A088AFV5|A0A088AFV5_APIME Uncharacterized protein OS=Apis mellifera GN=RpLP2 PE=3 SV=1	1	2	2	2	2	2	2	2	2	2	2	2	2	1	2	2	2	2	2	2	2	2	2	2	2	2	2	2	1	2	2	2	2	2	2	2	2	2	2	2	2	2	2	1
A0A088AG46	A0A088AG46	2	2	2	>tr|A0A088AG46|A0A088AG46_APIME Uncharacterized protein OS=Apis mellifera GN=LOC409776 PE=4 SV=1	1	2	2	2	1	2	1	1	2	2	1	2	2	2	2	2	2	2	2	1	2	1	1	2	2	1	2	2	2	2	2	2	2	2	1	2	1	1	2	2	1	2	2	2
A0A088AGA6	A0A088AGA6	1	1	1	>tr|A0A088AGA6|A0A088AGA6_APIME Uncharacterized protein OS=Apis mellifera GN=Dhpr PE=4 SV=1	1	1	1	1	0	1	1	0	0	1	0	0	0	0	1	0	0	0	1	0	1	1	0	0	1	0	0	0	0	1	0	0	0	1	0	1	1	0	0	1	0	0	0	0
A0A088AGI5	A0A088AGI5	13	13	12	>tr|A0A088AGI5|A0A088AGI5_APIME Uncharacterized protein OS=Apis mellifera GN=LOC552018 PE=4 SV=1	1	13	13	12	13	10	10	12	12	12	12	11	11	11	13	11	10	10	12	13	10	10	12	12	12	12	11	11	11	13	11	10	10	12	12	9	9	11	11	11	11	10	10	10
A0A088AGI6	A0A088AGI6	4	3	3	>tr|A0A088AGI6|A0A088AGI6_APIME Uncharacterized protein OS=Apis mellifera GN=Ame.2761 PE=4 SV=1	1	4	3	3	4	2	2	4	3	3	4	1	4	3	3	4	2	3	4	3	1	1	3	2	2	3	0	3	2	2	3	1	2	3	3	1	1	3	2	2	3	0	3	2
A0A088AGI8	A0A088AGI8	10	10	10	>tr|A0A088AGI8|A0A088AGI8_APIME Uncharacterized protein OS=Apis mellifera GN=LOC551968 PE=4 SV=1	1	10	10	10	9	7	8	8	7	8	9	8	8	7	9	8	8	8	7	9	7	8	8	7	8	9	8	8	7	9	8	8	8	7	9	7	8	8	7	8	9	8	8	7
A0A088AGJ6	A0A088AGJ6	1	1	1	>tr|A0A088AGJ6|A0A088AGJ6_APIME GrpE protein homolog OS=Apis mellifera GN=Roe1 PE=3 SV=1	1	1	1	1	1	0	0	1	1	1	1	1	1	0	1	1	0	0	1	1	0	0	1	1	1	1	1	1	0	1	1	0	0	1	1	0	0	1	1	1	1	1	1	0
A0A088AGJ9	A0A088AGJ9	9	8	5	>tr|A0A088AGJ9|A0A088AGJ9_APIME Uncharacterized protein OS=Apis mellifera GN=LOC100576418 PE=4 SV=1	1	9	8	5	7	7	8	7	9	8	7	8	8	8	8	6	7	8	8	6	6	7	6	8	7	6	7	7	7	7	5	6	7	7	3	3	4	4	5	4	4	4	4	4
A0A088AGQ1	A0A088AGQ1	7	7	7	>tr|A0A088AGQ1|A0A088AGQ1_APIME Uncharacterized protein OS=Apis mellifera GN=LOC408412 PE=4 SV=1	1	7	7	7	6	3	4	4	5	2	4	6	7	5	6	3	3	3	6	6	3	4	4	5	2	4	6	7	5	6	3	3	3	6	6	3	4	4	5	2	4	6	7	5
A0A088AGW8	A0A088AGW8	8	8	8	>tr|A0A088AGW8|A0A088AGW8_APIME Uncharacterized protein OS=Apis mellifera GN=LOC725742 PE=3 SV=1	1	8	8	8	8	7	7	8	7	7	8	8	7	5	7	5	5	5	6	8	7	7	8	7	7	8	8	7	5	7	5	5	5	6	8	7	7	8	7	7	8	8	7	5
A0A088AH15	A0A088AH15	2	2	2	>tr|A0A088AH15|A0A088AH15_APIME Uncharacterized protein OS=Apis mellifera PE=4 SV=1	1	2	2	2	2	2	2	2	2	2	2	2	2	1	2	2	1	2	1	2	2	2	2	2	2	2	2	2	1	2	2	1	2	1	2	2	2	2	2	2	2	2	2	1
A0A088ALX0;A0A088AH18	A0A088ALX0;A0A088AH18	2;2	2;2	2;2	>tr|A0A088ALX0|A0A088ALX0_APIME Uncharacterized protein OS=Apis mellifera PE=4 SV=1;>tr|A0A088AH18|A0A088AH18_APIME Uncharacterized protein OS=Apis mellifera PE=4 SV=1	2	2	2	2	1	1	1	1	1	1	1	1	1	1	1	2	1	1	1	1	1	1	1	1	1	1	1	1	1	1	2	1	1	1	1	1	1	1	1	1	1	1	1	1
A0A088AH61	A0A088AH61	1	1	1	>tr|A0A088AH61|A0A088AH61_APIME Uncharacterized protein OS=Apis mellifera GN=LOC725164 PE=4 SV=1	1	1	1	1	1	1	1	1	1	1	1	1	1	1	1	0	0	1	0	1	1	1	1	1	1	1	1	1	1	1	0	0	1	0	1	1	1	1	1	1	1	1	1	1
A0A088AH97	A0A088AH97	3	3	3	>tr|A0A088AH97|A0A088AH97_APIME Uncharacterized protein OS=Apis mellifera GN=SCR-B10 PE=4 SV=1	1	3	3	3	3	2	2	3	3	3	2	2	3	2	2	2	2	2	2	3	2	2	3	3	3	2	2	3	2	2	2	2	2	2	3	2	2	3	3	3	2	2	3	2
A0A088AHC8;A0A088AMJ4;REV__A0A088A7R5	A0A088AHC8	10;1;1	10;1;1	10;1;1	>tr|A0A088AHC8|A0A088AHC8_APIME Glyceraldehyde-3-phosphate dehydrogenase OS=Apis mellifera GN=Gapdh PE=3 SV=1	3	10	10	10	8	8	9	9	9	8	8	7	8	7	9	9	10	7	9	8	8	9	9	9	8	8	7	8	7	9	9	10	7	9	8	8	9	9	9	8	8	7	8	7
A0A088AHE1;A0A087ZTC2	A0A088AHE1	6;1	6;1	6;1	>tr|A0A088AHE1|A0A088AHE1_APIME Uncharacterized protein OS=Apis mellifera GN=RpLP1 PE=3 SV=1	2	6	6	6	6	6	6	5	6	6	6	6	6	5	6	5	5	4	6	6	6	6	5	6	6	6	6	6	5	6	5	5	4	6	6	6	6	5	6	6	6	6	6	5
A0A088AHG5	A0A088AHG5	8	8	7	>tr|A0A088AHG5|A0A088AHG5_APIME Uncharacterized protein OS=Apis mellifera GN=Ame.931 PE=3 SV=1	1	8	8	7	8	8	8	8	7	8	8	7	8	8	8	8	6	8	7	8	8	8	8	7	8	8	7	8	8	8	8	6	8	7	7	7	7	7	6	7	7	6	7	7
A0A088AHH8	A0A088AHH8	3	3	3	>tr|A0A088AHH8|A0A088AHH8_APIME Uncharacterized protein OS=Apis mellifera GN=LOC408286 PE=4 SV=1	1	3	3	3	1	2	1	1	1	1	2	0	1	1	2	0	1	3	0	1	2	1	1	1	1	2	0	1	1	2	0	1	3	0	1	2	1	1	1	1	2	0	1	1
A0A088AHJ0	A0A088AHJ0	8	8	8	>tr|A0A088AHJ0|A0A088AHJ0_APIME Uncharacterized protein OS=Apis mellifera GN=LOC408291 PE=3 SV=1	1	8	8	8	7	5	6	6	7	7	7	6	8	5	8	6	6	7	7	7	5	6	6	7	7	7	6	8	5	8	6	6	7	7	7	5	6	6	7	7	7	6	8	5
A0A088AHM7	A0A088AHM7	2	2	2	>tr|A0A088AHM7|A0A088AHM7_APIME T-complex protein 1 subunit delta OS=Apis mellifera GN=LOC551275 PE=3 SV=1	1	2	2	2	2	0	0	1	1	0	2	0	2	0	0	0	0	0	1	2	0	0	1	1	0	2	0	2	0	0	0	0	0	1	2	0	0	1	1	0	2	0	2	0
A0A088AHQ9	A0A088AHQ9	1	1	1	>tr|A0A088AHQ9|A0A088AHQ9_APIME Uncharacterized protein OS=Apis mellifera GN=LOC724321 PE=3 SV=1	1	1	1	1	1	1	0	1	1	1	1	1	1	1	1	1	0	0	1	1	1	0	1	1	1	1	1	1	1	1	1	0	0	1	1	1	0	1	1	1	1	1	1	1
A0A088AHT2	A0A088AHT2	1	1	1	>tr|A0A088AHT2|A0A088AHT2_APIME Uncharacterized protein OS=Apis mellifera GN=LOC409552 PE=4 SV=1	1	1	1	1	1	1	1	0	1	1	0	1	1	0	1	0	1	1	1	1	1	1	0	1	1	0	1	1	0	1	0	1	1	1	1	1	1	0	1	1	0	1	1	0
A0A088AHV3	A0A088AHV3	6	6	6	>tr|A0A088AHV3|A0A088AHV3_APIME Uncharacterized protein OS=Apis mellifera GN=Atp5d PE=3 SV=1	1	6	6	6	6	6	5	5	6	6	6	6	6	6	6	5	6	6	5	6	6	5	5	6	6	6	6	6	6	6	5	6	6	5	6	6	5	5	6	6	6	6	6	6
A0A088AI48	A0A088AI48	2	2	2	>tr|A0A088AI48|A0A088AI48_APIME Cytochrome b-c1 complex subunit Rieske, mitochondrial OS=Apis mellifera PE=4 SV=1	1	2	2	2	2	2	0	1	1	2	1	2	2	1	1	1	1	1	1	2	2	0	1	1	2	1	2	2	1	1	1	1	1	1	2	2	0	1	1	2	1	2	2	1
A0A088AI79	A0A088AI79	1	1	1	>tr|A0A088AI79|A0A088AI79_APIME Uncharacterized protein OS=Apis mellifera GN=Tim8 PE=4 SV=1	1	1	1	1	0	0	1	0	1	1	1	0	1	0	1	1	0	0	0	0	0	1	0	1	1	1	0	1	0	1	1	0	0	0	0	0	1	0	1	1	1	0	1	0
A0A088AID7	A0A088AID7	2	2	2	>tr|A0A088AID7|A0A088AID7_APIME Uncharacterized protein OS=Apis mellifera GN=LOC408559 PE=3 SV=1	1	2	2	2	2	0	0	2	2	1	2	1	2	0	2	2	0	1	0	2	0	0	2	2	1	2	1	2	0	2	2	0	1	0	2	0	0	2	2	1	2	1	2	0
A0A088AII9;A0A087ZPQ0	A0A088AII9;A0A087ZPQ0	2;1	2;1	2;1	>tr|A0A088AII9|A0A088AII9_APIME Dihydrolipoyl dehydrogenase OS=Apis mellifera GN=LOC551039 PE=4 SV=1;>tr|A0A087ZPQ0|A0A087ZPQ0_APIME Dihydrolipoyl dehydrogenase OS=Apis mellifera GN=LOC102655391 PE=4 SV=1	2	2	2	2	2	2	2	2	2	2	2	2	2	2	2	1	2	1	2	2	2	2	2	2	2	2	2	2	2	2	1	2	1	2	2	2	2	2	2	2	2	2	2	2
A0A088AIT9	A0A088AIT9	3	3	3	>tr|A0A088AIT9|A0A088AIT9_APIME Uncharacterized protein OS=Apis mellifera GN=LOC100578586 PE=4 SV=1	1	3	3	3	2	1	1	2	2	2	1	2	2	1	2	1	2	2	2	2	1	1	2	2	2	1	2	2	1	2	1	2	2	2	2	1	1	2	2	2	1	2	2	1
A0A088AJ72	A0A088AJ72	5	5	5	>tr|A0A088AJ72|A0A088AJ72_APIME Uncharacterized protein OS=Apis mellifera GN=bgm PE=4 SV=1	1	5	5	5	5	4	3	4	4	5	4	1	4	2	1	0	1	1	4	5	4	3	4	4	5	4	1	4	2	1	0	1	1	4	5	4	3	4	4	5	4	1	4	2
A0A088AJE3	A0A088AJE3	1	1	1	>tr|A0A088AJE3|A0A088AJE3_APIME Uncharacterized protein OS=Apis mellifera PE=4 SV=1	1	1	1	1	0	0	0	0	1	1	1	0	1	0	1	1	0	0	1	0	0	0	0	1	1	1	0	1	0	1	1	0	0	1	0	0	0	0	1	1	1	0	1	0
A0A088AJH1	A0A088AJH1	9	9	8	>tr|A0A088AJH1|A0A088AJH1_APIME Annexin OS=Apis mellifera GN=LOC409533 PE=3 SV=1	1	9	9	8	9	8	8	9	8	8	9	9	9	8	8	8	8	9	8	9	8	8	9	8	8	9	9	9	8	8	8	8	9	8	8	7	7	8	7	7	8	8	8	7
A0A088AJJ2	A0A088AJJ2	4	4	4	>tr|A0A088AJJ2|A0A088AJJ2_APIME Uncharacterized protein OS=Apis mellifera GN=LOC724870 PE=4 SV=1	1	4	4	4	3	3	3	2	3	3	1	1	2	2	3	0	3	2	4	3	3	3	2	3	3	1	1	2	2	3	0	3	2	4	3	3	3	2	3	3	1	1	2	2
A0A088AJT3	A0A088AJT3	3	3	3	>tr|A0A088AJT3|A0A088AJT3_APIME Uncharacterized protein OS=Apis mellifera GN=LOC102655669 PE=4 SV=1	1	3	3	3	2	2	2	2	2	2	3	3	3	2	3	2	3	2	2	2	2	2	2	2	2	3	3	3	2	3	2	3	2	2	2	2	2	2	2	2	3	3	3	2
A0A088AK95	A0A088AK95	5	5	5	>tr|A0A088AK95|A0A088AK95_APIME Uncharacterized protein OS=Apis mellifera GN=LOC552190 PE=4 SV=1	1	5	5	5	5	3	3	4	4	4	3	5	4	4	5	4	5	3	4	5	3	3	4	4	4	3	5	4	4	5	4	5	3	4	5	3	3	4	4	4	3	5	4	4
F1DPP0;A0A088AKD5;A0A087ZPS5	F1DPP0;A0A088AKD5	8;8;1	8;8;1	8;8;1	>tr|F1DPP0|F1DPP0_APIME Cytochrome P450 OS=Apis mellifera PE=2 SV=1;>tr|A0A088AKD5|A0A088AKD5_APIME Uncharacterized protein OS=Apis mellifera GN=CYP6AQ1 PE=3 SV=1	3	8	8	8	8	7	5	8	7	6	6	6	8	5	6	4	5	6	8	8	7	5	8	7	6	6	6	8	5	6	4	5	6	8	8	7	5	8	7	6	6	6	8	5
A0A088AKG2	A0A088AKG2	6	6	6	>tr|A0A088AKG2|A0A088AKG2_APIME Carboxylic ester hydrolase OS=Apis mellifera GN=LOC408395 PE=3 SV=1	1	6	6	6	5	5	5	5	6	5	4	3	5	3	5	4	3	2	6	5	5	5	5	6	5	4	3	5	3	5	4	3	2	6	5	5	5	5	6	5	4	3	5	3
A0A088AKI2	A0A088AKI2	6	6	6	>tr|A0A088AKI2|A0A088AKI2_APIME Citrate synthase OS=Apis mellifera GN=LOC410059 PE=3 SV=1	1	6	6	6	5	4	5	4	4	5	4	4	5	3	4	5	4	4	5	5	4	5	4	4	5	4	4	5	3	4	5	4	4	5	5	4	5	4	4	5	4	4	5	3
A0A088AKI3	A0A088AKI3	3	3	3	>tr|A0A088AKI3|A0A088AKI3_APIME 6-phosphogluconate dehydrogenase, decarboxylating OS=Apis mellifera GN=Pgd PE=3 SV=1	1	3	3	3	3	2	2	3	2	2	2	1	2	2	3	3	1	1	3	3	2	2	3	2	2	2	1	2	2	3	3	1	1	3	3	2	2	3	2	2	2	1	2	2
A0A088AKR9	A0A088AKR9	4	4	4	>tr|A0A088AKR9|A0A088AKR9_APIME Uncharacterized protein OS=Apis mellifera GN=CPR28 PE=4 SV=1	1	4	4	4	3	1	2	3	3	1	3	4	3	2	3	2	2	3	2	3	1	2	3	3	1	3	4	3	2	3	2	2	3	2	3	1	2	3	3	1	3	4	3	2
A0A088AN20;A0A088AQP3;A0A088AQP4;A0A088AKW7;A0A088AVY1;A0A088AHQ0	A0A088AN20;A0A088AQP3;A0A088AQP4;A0A088AKW7;A0A088AVY1	5;5;5;5;4;1	5;5;5;5;4;1	5;5;5;5;4;1	>tr|A0A088AN20|A0A088AN20_APIME Uncharacterized protein OS=Apis mellifera GN=RpL40 PE=4 SV=1;>tr|A0A088AQP3|A0A088AQP3_APIME Uncharacterized protein OS=Apis mellifera PE=4 SV=1;>tr|A0A088AQP4|A0A088AQP4_APIME Uncharacterized protein OS=Apis mellifera GN=LO	6	5	5	5	5	5	5	5	5	5	5	5	5	5	5	5	5	3	3	5	5	5	5	5	5	5	5	5	5	5	5	5	3	3	5	5	5	5	5	5	5	5	5	5
A0A088AL97	A0A088AL97	10	10	10	>tr|A0A088AL97|A0A088AL97_APIME Uncharacterized protein OS=Apis mellifera GN=LOC552075 PE=4 SV=1	1	10	10	10	9	9	7	7	8	9	8	9	9	7	10	6	9	9	8	9	9	7	7	8	9	8	9	9	7	10	6	9	9	8	9	9	7	7	8	9	8	9	9	7
A0A088ALH3	A0A088ALH3	1	1	1	>tr|A0A088ALH3|A0A088ALH3_APIME Uncharacterized protein OS=Apis mellifera GN=LOC102654653 PE=4 SV=1	1	1	1	1	1	0	0	1	1	1	1	0	1	0	1	1	0	1	0	1	0	0	1	1	1	1	0	1	0	1	1	0	1	0	1	0	0	1	1	1	1	0	1	0
A0A088ALL6	A0A088ALL6	7	7	7	>tr|A0A088ALL6|A0A088ALL6_APIME Uncharacterized protein OS=Apis mellifera GN=LOC408695 PE=4 SV=1	1	7	7	7	7	6	7	7	6	7	6	7	6	6	6	7	6	5	7	7	6	7	7	6	7	6	7	6	6	6	7	6	5	7	7	6	7	7	6	7	6	7	6	6
A0A088ALN9	A0A088ALN9	3	3	3	>tr|A0A088ALN9|A0A088ALN9_APIME Lactoylglutathione lyase OS=Apis mellifera GN=Ame.7968 PE=3 SV=1	1	3	3	3	3	2	3	3	3	3	3	3	3	1	3	2	3	3	2	3	2	3	3	3	3	3	3	3	1	3	2	3	3	2	3	2	3	3	3	3	3	3	3	1
A0A088ALS2	A0A088ALS2	1	1	1	>tr|A0A088ALS2|A0A088ALS2_APIME Eukaryotic translation initiation factor 5A OS=Apis mellifera GN=LOC552572 PE=3 SV=1	1	1	1	1	1	1	1	1	0	1	1	1	1	1	1	0	1	0	0	1	1	1	1	0	1	1	1	1	1	1	0	1	0	0	1	1	1	1	0	1	1	1	1	1
A0A088ALY7	A0A088ALY7	1	1	1	>tr|A0A088ALY7|A0A088ALY7_APIME Uncharacterized protein OS=Apis mellifera PE=4 SV=1	1	1	1	1	1	0	0	0	0	0	1	0	0	0	0	0	0	1	0	1	0	0	0	0	0	1	0	0	0	0	0	0	1	0	1	0	0	0	0	0	1	0	0	0
A0A088AM27	A0A088AM27	4	4	4	>tr|A0A088AM27|A0A088AM27_APIME Uncharacterized protein OS=Apis mellifera GN=LOC552722 PE=4 SV=1	1	4	4	4	4	3	4	4	3	4	4	4	4	2	4	3	3	3	3	4	3	4	4	3	4	4	4	4	2	4	3	3	3	3	4	3	4	4	3	4	4	4	4	2
A0A088AM30	A0A088AM30	2	2	2	>tr|A0A088AM30|A0A088AM30_APIME Uncharacterized protein OS=Apis mellifera GN=ATPsyn-Cf6 PE=4 SV=1	1	2	2	2	2	2	2	2	2	2	2	2	2	2	2	2	2	2	2	2	2	2	2	2	2	2	2	2	2	2	2	2	2	2	2	2	2	2	2	2	2	2	2	2
A0A088AMB1	A0A088AMB1	3	3	3	>tr|A0A088AMB1|A0A088AMB1_APIME Uncharacterized protein OS=Apis mellifera GN=LOC551944 PE=4 SV=1	1	3	3	3	3	2	3	2	2	3	1	1	1	1	2	2	1	1	1	3	2	3	2	2	3	1	1	1	1	2	2	1	1	1	3	2	3	2	2	3	1	1	1	1
A0A088AMB8;V5RIG7	A0A088AMB8	17;2	17;2	17;2	>tr|A0A088AMB8|A0A088AMB8_APIME ATP synthase subunit beta OS=Apis mellifera GN=Atp5b PE=3 SV=1	2	17	17	17	16	11	13	13	14	12	15	14	16	13	14	12	11	10	12	16	11	13	13	14	12	15	14	16	13	14	12	11	10	12	16	11	13	13	14	12	15	14	16	13
A0A088AMJ8;A0A087ZNY7	A0A088AMJ8	3;1	3;1	3;1	>tr|A0A088AMJ8|A0A088AMJ8_APIME Uncharacterized protein OS=Apis mellifera GN=CPR23 PE=4 SV=1	2	3	3	3	2	1	2	1	1	1	1	2	2	2	2	2	2	3	2	2	1	2	1	1	1	1	2	2	2	2	2	2	3	2	2	1	2	1	1	1	1	2	2	2
A0A088AMK2;A0A088AAS7	A0A088AMK2;A0A088AAS7	17;12	17;12	17;12	>tr|A0A088AMK2|A0A088AMK2_APIME Uncharacterized protein OS=Apis mellifera GN=LOC724987 PE=3 SV=1;>tr|A0A088AAS7|A0A088AAS7_APIME Uncharacterized protein OS=Apis mellifera PE=3 SV=1	2	17	17	17	16	11	11	12	9	12	17	13	17	12	12	12	13	11	14	16	11	11	12	9	12	17	13	17	12	12	12	13	11	14	16	11	11	12	9	12	17	13	17	12
A0A088AN32	A0A088AN32	2	2	2	>tr|A0A088AN32|A0A088AN32_APIME Uncharacterized protein OS=Apis mellifera GN=IGFn3-11 PE=4 SV=1	1	2	2	2	2	1	1	2	1	1	1	1	1	1	1	1	0	0	1	2	1	1	2	1	1	1	1	1	1	1	1	0	0	1	2	1	1	2	1	1	1	1	1	1
D3XL77;D3XL75;A0A088ANC5;D3XL76	D3XL77;D3XL75;A0A088ANC5;D3XL76	3;3;3;2	3;3;3;2	3;3;3;2	>tr|D3XL77|D3XL77_APIME APD-3-like protein (Fragment) OS=Apis mellifera PE=2 SV=1;>tr|D3XL75|D3XL75_APIME APD-3-like protein (Fragment) OS=Apis mellifera GN=APD-3 PE=2 SV=1;>tr|A0A088ANC5|A0A088ANC5_APIME Uncharacterized protein OS=Apis mellifera GN=apd-3	4	3	3	3	3	3	3	3	3	3	3	3	3	3	3	3	3	3	3	3	3	3	3	3	3	3	3	3	3	3	3	3	3	3	3	3	3	3	3	3	3	3	3	3
A0A088AND4	A0A088AND4	2	2	2	>tr|A0A088AND4|A0A088AND4_APIME Uncharacterized protein OS=Apis mellifera GN=Apd-2 PE=4 SV=1	1	2	2	2	2	2	2	2	2	2	2	2	2	2	2	2	2	2	2	2	2	2	2	2	2	2	2	2	2	2	2	2	2	2	2	2	2	2	2	2	2	2	2	2
A0A088ANE5	A0A088ANE5	4	4	4	>tr|A0A088ANE5|A0A088ANE5_APIME Uncharacterized protein OS=Apis mellifera GN=LOC551775 PE=3 SV=1	1	4	4	4	4	3	2	4	3	3	4	4	3	1	3	4	3	3	3	4	3	2	4	3	3	4	4	3	1	3	4	3	3	3	4	3	2	4	3	3	4	4	3	1
A0A088ANF1	A0A088ANF1	3	3	3	>tr|A0A088ANF1|A0A088ANF1_APIME Uncharacterized protein OS=Apis mellifera GN=LOC100578006 PE=4 SV=1	1	3	3	3	3	2	2	3	2	3	3	2	3	2	3	3	3	3	2	3	2	2	3	2	3	3	2	3	2	3	3	3	3	2	3	2	2	3	2	3	3	2	3	2
A0A088ANZ0	A0A088ANZ0	17	17	17	>tr|A0A088ANZ0|A0A088ANZ0_APIME Uncharacterized protein OS=Apis mellifera GN=LOC551093 PE=3 SV=1	1	17	17	17	16	15	15	14	15	14	13	14	16	12	14	12	12	11	12	16	15	15	14	15	14	13	14	16	12	14	12	12	11	12	16	15	15	14	15	14	13	14	16	12
A0A088ANZ7	A0A088ANZ7	8	8	8	>tr|A0A088ANZ7|A0A088ANZ7_APIME Uncharacterized protein OS=Apis mellifera GN=beta-Spec PE=4 SV=1	1	8	8	8	7	7	5	6	6	6	6	7	6	3	7	4	1	3	7	7	7	5	6	6	6	6	7	6	3	7	4	1	3	7	7	7	5	6	6	6	6	7	6	3
A0A088AP06	A0A088AP06	2	2	2	>tr|A0A088AP06|A0A088AP06_APIME Proteasome subunit alpha type OS=Apis mellifera GN=Prosalpha7 PE=3 SV=1	1	2	2	2	1	1	2	2	1	1	1	0	2	0	0	1	0	0	1	1	1	2	2	1	1	1	0	2	0	0	1	0	0	1	1	1	2	2	1	1	1	0	2	0
Q9BMB3;Q8WRW3;A0A088AP25	Q9BMB3;Q8WRW3;A0A088AP25	1;1;1	1;1;1	1;1;1	>tr|Q9BMB3|Q9BMB3_APIME Odorant binding protein OS=Apis mellifera GN=OBP-8 PE=2 SV=1;>tr|Q8WRW3|Q8WRW3_APIME Odorant binding protein ASP6 OS=Apis mellifera PE=2 SV=1;>tr|A0A088AP25|A0A088AP25_APIME Uncharacterized protein OS=Apis mellifera GN=Obp6 PE=4 SV=	3	1	1	1	1	1	1	1	1	1	0	1	0	1	1	0	1	1	1	1	1	1	1	1	1	0	1	0	1	1	0	1	1	1	1	1	1	1	1	1	0	1	0	1
Q8WRW6;Q8WRW4;A0A088AP29	Q8WRW6;Q8WRW4;A0A088AP29	1;1;1	1;1;1	1;1;1	>tr|Q8WRW6|Q8WRW6_APIME Odorant binding protein ASP4 OS=Apis mellifera PE=2 SV=1;>tr|Q8WRW4|Q8WRW4_APIME Odorant binding protein ASP4 OS=Apis mellifera PE=2 SV=1;>tr|A0A088AP29|A0A088AP29_APIME Uncharacterized protein OS=Apis mellifera GN=Obp4 PE=4 SV=1	3	1	1	1	1	1	1	1	1	1	1	1	1	1	1	1	1	1	1	1	1	1	1	1	1	1	1	1	1	1	1	1	1	1	1	1	1	1	1	1	1	1	1	1
A0A088AP89	A0A088AP89	2	2	2	>tr|A0A088AP89|A0A088AP89_APIME Uncharacterized protein OS=Apis mellifera GN=Ame.7071 PE=4 SV=1	1	2	2	2	2	1	2	2	2	2	1	1	2	1	2	2	2	0	1	2	1	2	2	2	2	1	1	2	1	2	2	2	0	1	2	1	2	2	2	2	1	1	2	1
A0A088APK0	A0A088APK0	2	2	2	>tr|A0A088APK0|A0A088APK0_APIME Uncharacterized protein OS=Apis mellifera PE=4 SV=1	1	2	2	2	1	1	0	1	1	1	1	1	1	1	1	2	0	0	1	1	1	0	1	1	1	1	1	1	1	1	2	0	0	1	1	1	0	1	1	1	1	1	1	1
A0A088APK1	A0A088APK1	3	3	3	>tr|A0A088APK1|A0A088APK1_APIME Uncharacterized protein OS=Apis mellifera GN=LOC408875 PE=3 SV=1	1	3	3	3	3	2	3	3	2	2	3	2	2	2	3	2	3	3	3	3	2	3	3	2	2	3	2	2	2	3	2	3	3	3	3	2	3	3	2	2	3	2	2	2
A0A088APW3	A0A088APW3	2	2	2	>tr|A0A088APW3|A0A088APW3_APIME Uncharacterized protein OS=Apis mellifera GN=fax PE=3 SV=1	1	2	2	2	2	1	2	2	2	1	2	2	2	1	2	2	1	1	1	2	1	2	2	2	1	2	2	2	1	2	2	1	1	1	2	1	2	2	2	1	2	2	2	1
A0A088AQ33	A0A088AQ33	9	9	9	>tr|A0A088AQ33|A0A088AQ33_APIME Uncharacterized protein OS=Apis mellifera GN=LOC725960 PE=4 SV=1	1	9	9	9	8	2	5	7	2	3	5	9	7	4	6	7	4	6	3	8	2	5	7	2	3	5	9	7	4	6	7	4	6	3	8	2	5	7	2	3	5	9	7	4
A0A088AQ34	A0A088AQ34	1	1	1	>tr|A0A088AQ34|A0A088AQ34_APIME Uncharacterized protein OS=Apis mellifera GN=Cox6a1 PE=3 SV=1	1	1	1	1	1	0	0	1	1	0	1	1	1	1	1	1	0	1	1	1	0	0	1	1	0	1	1	1	1	1	1	0	1	1	1	0	0	1	1	0	1	1	1	1
A0A088AQ81	A0A088AQ81	3	3	3	>tr|A0A088AQ81|A0A088AQ81_APIME Carboxylic ester hydrolase OS=Apis mellifera GN=LOC409801 PE=3 SV=1	1	3	3	3	2	0	2	1	1	1	3	0	1	2	0	1	1	2	1	2	0	2	1	1	1	3	0	1	2	0	1	1	2	1	2	0	2	1	1	1	3	0	1	2
A0A088AQ82	A0A088AQ82	2	2	2	>tr|A0A088AQ82|A0A088AQ82_APIME Proteasome subunit alpha type OS=Apis mellifera GN=Pros25 PE=3 SV=1	1	2	2	2	1	1	1	1	2	2	1	1	2	1	1	1	1	1	2	1	1	1	1	2	2	1	1	2	1	1	1	1	1	2	1	1	1	1	2	2	1	1	2	1
A0A088AQB0	A0A088AQB0	5	5	5	>tr|A0A088AQB0|A0A088AQB0_APIME Uncharacterized protein OS=Apis mellifera GN=LOC724779 PE=4 SV=1	1	5	5	5	4	1	2	2	1	2	5	2	5	2	2	4	2	2	5	4	1	2	2	1	2	5	2	5	2	2	4	2	2	5	4	1	2	2	1	2	5	2	5	2
A0A088ARC7	A0A088ARC7	5	5	5	>tr|A0A088ARC7|A0A088ARC7_APIME Uncharacterized protein OS=Apis mellifera GN=LOC551882 PE=4 SV=1	1	5	5	5	5	2	4	4	3	2	3	3	3	3	2	3	1	3	3	5	2	4	4	3	2	3	3	3	3	2	3	1	3	3	5	2	4	4	3	2	3	3	3	3
A0A088ARD8	A0A088ARD8	1	1	1	>tr|A0A088ARD8|A0A088ARD8_APIME Uncharacterized protein OS=Apis mellifera GN=LOC551763 PE=3 SV=1	1	1	1	1	1	0	0	0	0	0	1	0	0	0	0	0	0	0	0	1	0	0	0	0	0	1	0	0	0	0	0	0	0	0	1	0	0	0	0	0	1	0	0	0
A0A088ARQ3	A0A088ARQ3	6	6	6	>tr|A0A088ARQ3|A0A088ARQ3_APIME Uncharacterized protein OS=Apis mellifera GN=LOC552531 PE=3 SV=1	1	6	6	6	6	6	6	6	6	6	5	5	6	5	6	5	6	4	6	6	6	6	6	6	6	5	5	6	5	6	5	6	4	6	6	6	6	6	6	6	5	5	6	5
A0A088ART2	A0A088ART2	21	21	21	>tr|A0A088ART2|A0A088ART2_APIME Uncharacterized protein OS=Apis mellifera GN=LOC409384 PE=3 SV=1	1	21	21	21	19	13	18	17	17	17	15	13	17	15	18	15	13	14	16	19	13	18	17	17	17	15	13	17	15	18	15	13	14	16	19	13	18	17	17	17	15	13	17	15
A0A088ARU1	A0A088ARU1	1	1	1	>tr|A0A088ARU1|A0A088ARU1_APIME Uncharacterized protein OS=Apis mellifera GN=LOC552675 PE=4 SV=1	1	1	1	1	1	0	1	1	0	1	1	0	1	1	0	1	0	0	0	1	0	1	1	0	1	1	0	1	1	0	1	0	0	0	1	0	1	1	0	1	1	0	1	1
A0A088ARZ8;O61367;A5JDK9	A0A088ARZ8;O61367	15;14;5	15;14;5	15;14;5	>tr|A0A088ARZ8|A0A088ARZ8_APIME Uncharacterized protein OS=Apis mellifera GN=Argk PE=3 SV=1;>sp|O61367|KARG_APIME Arginine kinase OS=Apis mellifera GN=ARGK PE=2 SV=1	3	15	15	15	13	10	14	14	10	14	11	12	13	11	14	12	13	15	13	13	10	14	14	10	14	11	12	13	11	14	12	13	15	13	13	10	14	14	10	14	11	12	13	11
A0A088AS35	A0A088AS35	9	9	9	>tr|A0A088AS35|A0A088AS35_APIME Uncharacterized protein OS=Apis mellifera GN=LOC413043 PE=4 SV=1	1	9	9	9	8	8	8	8	8	8	8	7	8	8	9	7	8	7	9	8	8	8	8	8	8	8	7	8	8	9	7	8	7	9	8	8	8	8	8	8	8	7	8	8
A0A088AS56;A0A088ACQ8;A0A088A5W9	A0A088AS56	94;1;1	94;1;1	94;1;1	>tr|A0A088AS56|A0A088AS56_APIME Uncharacterized protein OS=Apis mellifera PE=4 SV=1	3	94	94	94	56	48	58	63	65	65	89	68	73	59	69	75	80	64	77	56	48	58	63	65	65	89	68	73	59	69	75	80	64	77	56	48	58	63	65	65	89	68	73	59
A0A088AS57	A0A088AS57	11	11	11	>tr|A0A088AS57|A0A088AS57_APIME Uncharacterized protein OS=Apis mellifera GN=LOC725439 PE=4 SV=1	1	11	11	11	10	8	9	9	10	9	10	8	11	7	9	8	7	7	8	10	8	9	9	10	9	10	8	11	7	9	8	7	7	8	10	8	9	9	10	9	10	8	11	7
A0A088ASI2	A0A088ASI2	1	1	1	>tr|A0A088ASI2|A0A088ASI2_APIME Uncharacterized protein OS=Apis mellifera GN=LOC408548 PE=4 SV=1	1	1	1	1	1	0	1	0	0	0	0	0	0	0	1	0	0	0	0	1	0	1	0	0	0	0	0	0	0	1	0	0	0	0	1	0	1	0	0	0	0	0	0	0
A0A088ASJ9	A0A088ASJ9	1	1	1	>tr|A0A088ASJ9|A0A088ASJ9_APIME Uncharacterized protein OS=Apis mellifera GN=Pgm1 PE=3 SV=1	1	1	1	1	1	1	1	1	1	1	1	1	1	1	1	1	0	1	1	1	1	1	1	1	1	1	1	1	1	1	1	0	1	1	1	1	1	1	1	1	1	1	1	1
A0A088ASL4	A0A088ASL4	5	5	5	>tr|A0A088ASL4|A0A088ASL4_APIME Aspartate aminotransferase OS=Apis mellifera GN=LOC727622 PE=3 SV=1	1	5	5	5	4	3	5	3	3	4	3	4	4	3	4	2	4	4	4	4	3	5	3	3	4	3	4	4	3	4	2	4	4	4	4	3	5	3	3	4	3	4	4	3
A0A088ASM4	A0A088ASM4	4	4	4	>tr|A0A088ASM4|A0A088ASM4_APIME Uncharacterized protein OS=Apis mellifera GN=LOC413517 PE=3 SV=1	1	4	4	4	4	4	4	3	4	3	3	3	2	2	4	2	3	3	4	4	4	4	3	4	3	3	3	2	2	4	2	3	3	4	4	4	4	3	4	3	3	3	2	2
A0A088ASN0	A0A088ASN0	1	1	1	>tr|A0A088ASN0|A0A088ASN0_APIME Uncharacterized protein OS=Apis mellifera GN=LOC410635 PE=4 SV=1	1	1	1	1	1	0	1	0	1	1	0	1	1	0	0	1	0	1	1	1	0	1	0	1	1	0	1	1	0	0	1	0	1	1	1	0	1	0	1	1	0	1	1	0
A0A088AST9	A0A088AST9	8	8	8	>tr|A0A088AST9|A0A088AST9_APIME Enolase OS=Apis mellifera GN=Ame.4768 PE=3 SV=1	1	8	8	8	8	6	7	7	7	6	6	7	8	6	6	7	6	6	6	8	6	7	7	7	6	6	7	8	6	6	7	6	6	6	8	6	7	7	7	6	6	7	8	6
A0A088ASZ3	A0A088ASZ3	1	1	1	>tr|A0A088ASZ3|A0A088ASZ3_APIME Uncharacterized protein OS=Apis mellifera GN=RpL31 PE=4 SV=1	1	1	1	1	1	1	1	1	1	1	1	0	1	0	1	0	0	1	1	1	1	1	1	1	1	1	0	1	0	1	0	0	1	1	1	1	1	1	1	1	1	0	1	0
A0A088ASZ6;A0A087ZNF1	A0A088ASZ6;A0A087ZNF1	2;1	2;1	2;1	>tr|A0A088ASZ6|A0A088ASZ6_APIME Transgelin OS=Apis mellifera GN=Mp20 PE=3 SV=1;>tr|A0A087ZNF1|A0A087ZNF1_APIME Transgelin OS=Apis mellifera GN=LOC724711 PE=3 SV=1	2	2	2	2	0	0	0	0	0	0	1	0	0	0	0	1	1	0	1	0	0	0	0	0	0	1	0	0	0	0	1	1	0	1	0	0	0	0	0	0	1	0	0	0
A0A088AT41;A0A088AT42	A0A088AT41;A0A088AT42	2;1	2;1	2;1	>tr|A0A088AT41|A0A088AT41_APIME Uncharacterized protein OS=Apis mellifera GN=LOC409517 PE=3 SV=1;>tr|A0A088AT42|A0A088AT42_APIME Uncharacterized protein OS=Apis mellifera PE=4 SV=1	2	2	2	2	2	1	1	2	1	1	2	1	2	1	1	1	1	2	1	2	1	1	2	1	1	2	1	2	1	1	1	1	2	1	2	1	1	2	1	1	2	1	2	1
A0A088AT45	A0A088AT45	1	1	1	>tr|A0A088AT45|A0A088AT45_APIME Uncharacterized protein OS=Apis mellifera GN=LOC100578445 PE=4 SV=1	1	1	1	1	1	1	1	1	0	1	1	1	1	0	1	0	1	1	1	1	1	1	1	0	1	1	1	1	0	1	0	1	1	1	1	1	1	1	0	1	1	1	1	0
A0A088ATP0	A0A088ATP0	2	2	2	>tr|A0A088ATP0|A0A088ATP0_APIME Uncharacterized protein OS=Apis mellifera GN=LOC727237 PE=4 SV=1	1	2	2	2	1	0	1	0	1	0	1	1	1	0	1	0	0	2	2	1	0	1	0	1	0	1	1	1	0	1	0	0	2	2	1	0	1	0	1	0	1	1	1	0
A0A088ATR6	A0A088ATR6	2	2	2	>tr|A0A088ATR6|A0A088ATR6_APIME Malic enzyme OS=Apis mellifera GN=Men PE=3 SV=1	1	2	2	2	1	1	2	1	2	2	1	2	2	1	2	0	2	2	2	1	1	2	1	2	2	1	2	2	1	2	0	2	2	2	1	1	2	1	2	2	1	2	2	1
A0A088ATV8	A0A088ATV8	4	4	4	>tr|A0A088ATV8|A0A088ATV8_APIME Nucleoside diphosphate kinase OS=Apis mellifera GN=awd PE=3 SV=1	1	4	4	4	3	3	3	3	3	4	3	3	3	3	4	4	3	3	4	3	3	3	3	3	4	3	3	3	3	4	4	3	3	4	3	3	3	3	3	4	3	3	3	3
A0A088AU25;O77061;C6K482;A0A088AU26	A0A088AU25;O77061;C6K482;A0A088AU26	1;1;1;1	1;1;1;1	1;1;1;1	>tr|A0A088AU25|A0A088AU25_APIME Uncharacterized protein OS=Apis mellifera PE=4 SV=1;>sp|O77061|MRJP2_APIME Major royal jelly protein 2 OS=Apis mellifera GN=MRJP2 PE=1 SV=1;>tr|C6K482|C6K482_APIME Major royal jelly protein 2 OS=Apis mellifera PE=2 SV=1;>tr|	4	1	1	1	0	0	0	0	0	0	1	0	0	0	0	0	0	0	0	0	0	0	0	0	0	1	0	0	0	0	0	0	0	0	0	0	0	0	0	0	1	0	0	0
A0A088AU44	A0A088AU44	3	3	3	>tr|A0A088AU44|A0A088AU44_APIME Uncharacterized protein OS=Apis mellifera GN=LOC725274 PE=3 SV=1	1	3	3	3	3	2	3	2	3	2	2	3	2	2	3	2	2	3	2	3	2	3	2	3	2	2	3	2	2	3	2	2	3	2	3	2	3	2	3	2	2	3	2	2
A0A088AUD4;A0A088A9D8;A0A088A3C3;A0A088A3C2	A0A088AUD4	5;1;1;1	5;1;1;1	5;1;1;1	>tr|A0A088AUD4|A0A088AUD4_APIME Uncharacterized protein OS=Apis mellifera GN=Ame.26844 PE=3 SV=1	4	5	5	5	5	1	4	5	3	3	4	4	5	2	5	5	4	3	4	5	1	4	5	3	3	4	4	5	2	5	5	4	3	4	5	1	4	5	3	3	4	4	5	2
A0A088AUH4	A0A088AUH4	5	5	5	>tr|A0A088AUH4|A0A088AUH4_APIME Uncharacterized protein OS=Apis mellifera GN=LOC725718 PE=4 SV=1	1	5	5	5	5	4	5	5	4	5	5	5	5	4	4	5	5	4	4	5	4	5	5	4	5	5	5	5	4	4	5	5	4	4	5	4	5	5	4	5	5	5	5	4
A0A088AUK1	A0A088AUK1	1	1	1	>tr|A0A088AUK1|A0A088AUK1_APIME Uncharacterized protein OS=Apis mellifera PE=4 SV=1	1	1	1	1	1	1	1	0	1	1	1	0	1	0	1	0	1	0	1	1	1	1	0	1	1	1	0	1	0	1	0	1	0	1	1	1	1	0	1	1	1	0	1	0
A0A088AUM2	A0A088AUM2	1	1	1	>tr|A0A088AUM2|A0A088AUM2_APIME Uncharacterized protein OS=Apis mellifera GN=LOC408672 PE=4 SV=1	1	1	1	1	1	1	1	1	1	1	1	1	1	0	0	0	1	0	1	1	1	1	1	1	1	1	1	1	0	0	0	1	0	1	1	1	1	1	1	1	1	1	1	0
A0A088AUN5	A0A088AUN5	3	3	3	>tr|A0A088AUN5|A0A088AUN5_APIME Uncharacterized protein OS=Apis mellifera GN=Gdi PE=4 SV=1	1	3	3	3	3	2	2	2	2	2	1	1	2	1	3	0	1	2	3	3	2	2	2	2	2	1	1	2	1	3	0	1	2	3	3	2	2	2	2	2	1	1	2	1
A0A088AUP1	A0A088AUP1	6	6	6	>tr|A0A088AUP1|A0A088AUP1_APIME Uncharacterized protein OS=Apis mellifera GN=vib PE=4 SV=1	1	6	6	6	6	5	5	6	5	5	6	3	6	5	5	5	3	5	4	6	5	5	6	5	5	6	3	6	5	5	5	3	5	4	6	5	5	6	5	5	6	3	6	5
A0A088AUP4	A0A088AUP4	1	1	1	>tr|A0A088AUP4|A0A088AUP4_APIME Uncharacterized protein OS=Apis mellifera GN=LOC724341 PE=4 SV=1	1	1	1	1	1	1	1	1	1	1	1	1	1	1	1	0	0	0	1	1	1	1	1	1	1	1	1	1	1	1	0	0	0	1	1	1	1	1	1	1	1	1	1	1
A0A088AUQ2	A0A088AUQ2	4	4	4	>tr|A0A088AUQ2|A0A088AUQ2_APIME Uncharacterized protein OS=Apis mellifera GN=Ame.1121 PE=4 SV=1	1	4	4	4	4	3	4	4	4	4	4	4	4	4	4	4	4	4	4	4	3	4	4	4	4	4	4	4	4	4	4	4	4	4	4	3	4	4	4	4	4	4	4	4
A0A088AUT1	A0A088AUT1	4	4	4	>tr|A0A088AUT1|A0A088AUT1_APIME Uncharacterized protein OS=Apis mellifera GN=LOC413207 PE=4 SV=1	1	4	4	4	4	3	4	4	3	4	4	4	3	2	4	3	2	3	4	4	3	4	4	3	4	4	4	3	2	4	3	2	3	4	4	3	4	4	3	4	4	4	3	2
A0A088AUU5	A0A088AUU5	5	5	5	>tr|A0A088AUU5|A0A088AUU5_APIME Uncharacterized protein OS=Apis mellifera GN=PDHB PE=4 SV=1	1	5	5	5	5	4	5	5	5	5	5	5	5	5	4	4	2	3	4	5	4	5	5	5	5	5	5	5	5	4	4	2	3	4	5	4	5	5	5	5	5	5	5	5
A0A088AUY4	A0A088AUY4	14	14	14	>tr|A0A088AUY4|A0A088AUY4_APIME Uncharacterized protein OS=Apis mellifera GN=LOC550804 PE=4 SV=1	1	14	14	14	13	11	10	10	13	11	11	8	13	9	11	8	12	7	13	13	11	10	10	13	11	11	8	13	9	11	8	12	7	13	13	11	10	10	13	11	11	8	13	9
A0A088AV07	A0A088AV07	1	1	1	>tr|A0A088AV07|A0A088AV07_APIME Uncharacterized protein OS=Apis mellifera GN=LOC725138 PE=4 SV=1	1	1	1	1	1	0	1	1	1	0	1	0	1	0	1	0	0	0	1	1	0	1	1	1	0	1	0	1	0	1	0	0	0	1	1	0	1	1	1	0	1	0	1	0
A0A088AV27	A0A088AV27	2	2	2	>tr|A0A088AV27|A0A088AV27_APIME Uncharacterized protein OS=Apis mellifera GN=LOC413164 PE=4 SV=1	1	2	2	2	2	2	2	1	2	2	1	2	2	2	2	1	2	1	2	2	2	2	1	2	2	1	2	2	2	2	1	2	1	2	2	2	2	1	2	2	1	2	2	2
A0A088AV36	A0A088AV36	3	3	3	>tr|A0A088AV36|A0A088AV36_APIME Uncharacterized protein OS=Apis mellifera GN=GST-mic1 PE=4 SV=1	1	3	3	3	1	2	3	1	2	3	1	3	2	1	3	1	2	2	3	1	2	3	1	2	3	1	3	2	1	3	1	2	2	3	1	2	3	1	2	3	1	3	2	1
A0A088AV85	A0A088AV85	1	1	1	>tr|A0A088AV85|A0A088AV85_APIME Uncharacterized protein OS=Apis mellifera GN=RpS3 PE=4 SV=1	1	1	1	1	1	1	1	1	1	1	1	1	1	1	1	0	0	1	1	1	1	1	1	1	1	1	1	1	1	1	0	0	1	1	1	1	1	1	1	1	1	1	1	1
A0A088AV89	A0A088AV89	1	1	1	>tr|A0A088AV89|A0A088AV89_APIME Uncharacterized protein OS=Apis mellifera GN=Oscp PE=3 SV=1	1	1	1	1	1	1	1	1	1	1	1	1	1	0	1	0	1	0	1	1	1	1	1	1	1	1	1	1	0	1	0	1	0	1	1	1	1	1	1	1	1	1	1	0
A0A088AVD8	A0A088AVD8	1	1	1	>tr|A0A088AVD8|A0A088AVD8_APIME Uncharacterized protein OS=Apis mellifera GN=LOC727584 PE=3 SV=1	1	1	1	1	1	1	1	1	1	1	1	1	1	0	1	0	1	1	1	1	1	1	1	1	1	1	1	1	0	1	0	1	1	1	1	1	1	1	1	1	1	1	1	0
A0A088AVR3	A0A088AVR3	1	1	1	>tr|A0A088AVR3|A0A088AVR3_APIME Acyl carrier protein OS=Apis mellifera GN=LOC102654169 PE=3 SV=1	1	1	1	1	1	1	0	1	1	1	1	1	1	1	1	1	1	1	1	1	1	0	1	1	1	1	1	1	1	1	1	1	1	1	1	1	0	1	1	1	1	1	1	1
A0A088AVS9	A0A088AVS9	1	1	1	>tr|A0A088AVS9|A0A088AVS9_APIME Uncharacterized protein OS=Apis mellifera GN=Uba1 PE=3 SV=1	1	1	1	1	1	0	0	0	1	0	1	1	1	0	1	0	0	0	1	1	0	0	0	1	0	1	1	1	0	1	0	0	0	1	1	0	0	0	1	0	1	1	1	0
A0A088AVX5	A0A088AVX5	1	1	1	>tr|A0A088AVX5|A0A088AVX5_APIME Uncharacterized protein OS=Apis mellifera GN=LOC727049 PE=4 SV=1	1	1	1	1	1	1	0	1	1	1	1	0	1	0	1	1	0	1	1	1	1	0	1	1	1	1	0	1	0	1	1	0	1	1	1	1	0	1	1	1	1	0	1	0
A0A088AW01	A0A088AW01	12	12	12	>tr|A0A088AW01|A0A088AW01_APIME Carboxylic ester hydrolase OS=Apis mellifera GN=LOC409173 PE=3 SV=1	1	12	12	12	12	10	10	11	11	9	10	7	12	8	10	8	7	8	9	12	10	10	11	11	9	10	7	12	8	10	8	7	8	9	12	10	10	11	11	9	10	7	12	8
A0A0B4J2L5	A0A0B4J2L5	3	3	3	>tr|A0A0B4J2L5|A0A0B4J2L5_APIME Adenylate kinase OS=Apis mellifera GN=Adk2 PE=3 SV=1	1	3	3	3	2	0	0	2	0	2	2	1	2	1	2	2	0	2	1	2	0	0	2	0	2	2	1	2	1	2	2	0	2	1	2	0	0	2	0	2	2	1	2	1
A0A0B4J2M6	A0A0B4J2M6	1	1	1	>tr|A0A0B4J2M6|A0A0B4J2M6_APIME Glucose-6-phosphate 1-dehydrogenase OS=Apis mellifera GN=LOC725325 PE=3 SV=1	1	1	1	1	1	1	0	1	0	1	0	0	1	0	0	0	0	0	0	1	1	0	1	0	1	0	0	1	0	0	0	0	0	0	1	1	0	1	0	1	0	0	1	0
A0A0C5VKD0	A0A0C5VKD0	1	1	1	>tr|A0A0C5VKD0|A0A0C5VKD0_9ENTR Glyceraldehyde-3-phosphate dehydrogenase OS=Enterobacteriaceae bacterium bta3-1 GN=F652_1576 PE=3 SV=1	1	1	1	1	1	1	1	1	1	1	1	1	1	1	1	1	1	1	1	1	1	1	1	1	1	1	1	1	1	1	1	1	1	1	1	1	1	1	1	1	1	1	1	1
A0A0C5VYG5	A0A0C5VYG5	1	1	1	>tr|A0A0C5VYG5|A0A0C5VYG5_9ENTR Dipeptidase-like protein OS=Enterobacteriaceae bacterium bta3-1 GN=F652_1878 PE=4 SV=1	1	1	1	1	1	0	1	1	0	1	0	0	1	0	1	0	0	1	1	1	0	1	1	0	1	0	0	1	0	1	0	0	1	1	1	0	1	1	0	1	0	0	1	0
A4ZXC4;A0A088ART0;A0A088ARS9	A4ZXC4;A0A088ART0	11;6;5	11;6;5	11;6;5	>tr|A4ZXC4|A4ZXC4_APIME Triosephosphate isomerase OS=Apis mellifera GN=Tpi PE=2 SV=1;>tr|A0A088ART0|A0A088ART0_APIME Triosephosphate isomerase OS=Apis mellifera PE=3 SV=1	3	11	11	11	11	7	8	8	9	9	10	9	8	7	8	8	9	8	10	11	7	8	8	9	9	10	9	8	7	8	8	9	8	10	11	7	8	8	9	9	10	9	8	7
A6YLP7;A5YVK7;A0A088AJI5	A6YLP7;A5YVK7;A0A088AJI5	21;20;17	21;20;17	21;20;17	>tr|A6YLP7|A6YLP7_APIME Hexamerin OS=Apis mellifera PE=2 SV=1;>tr|A5YVK7|A5YVK7_APIME Hexamerin 70a OS=Apis mellifera GN=hex70a PE=2 SV=1;>tr|A0A088AJI5|A0A088AJI5_APIME Uncharacterized protein OS=Apis mellifera PE=4 SV=1	3	21	21	21	2	0	3	12	8	2	20	19	19	17	12	19	20	18	20	2	0	3	12	8	2	20	19	19	17	12	19	20	18	20	2	0	3	12	8	2	20	19	19	17
B0LUE8;A0A087ZTJ4	B0LUE8;A0A087ZTJ4	8;4	8;4	8;4	>tr|B0LUE8|B0LUE8_APIME Apolipophorin-III-like protein OS=Apis mellifera GN=A4 PE=2 SV=1;>tr|A0A087ZTJ4|A0A087ZTJ4_APIME Uncharacterized protein OS=Apis mellifera GN=LOC726446 PE=4 SV=1	2	8	8	8	7	2	2	6	6	5	8	4	7	3	5	6	5	4	4	7	2	2	6	6	5	8	4	7	3	5	6	5	4	4	7	2	2	6	6	5	8	4	7	3
P00630;I1VC86;B7UUK1;I1VC82	P00630;I1VC86;B7UUK1;I1VC82	2;2;2;1	2;2;2;1	2;2;2;1	>sp|P00630|PA2_APIME Phospholipase A2 OS=Apis mellifera PE=1 SV=3;>tr|I1VC86|I1VC86_APIME Phospholipase A2 OS=Apis mellifera PE=2 SV=1;>tr|B7UUK1|B7UUK1_APIME Phospholipase A2 OS=Apis mellifera GN=pla2 PE=2 SV=1;>tr|I1VC82|I1VC82_APICA Phospholipase A2 OS=	4	2	2	2	1	0	0	0	0	2	0	0	0	0	0	0	0	0	0	1	0	0	0	0	2	0	0	0	0	0	0	0	0	0	1	0	0	0	0	2	0	0	0	0
C7AHW1;mQ10416;B9UN24;B9UN22;B9UN18;B9UKG4;B9UKF6;Q10416	C7AHW1;mQ10416;B9UN24;B9UN22;B9UN18;B9UKG4;B9UKF6;Q10416	1;1;1;1;1;1;1;1	1;1;1;1;1;1;1;1	1;1;1;1;1;1;1;1	>tr|C7AHW1|C7AHW1_APIME Hymenoptaecin (Fragment) OS=Apis mellifera PE=2 SV=1;>sp|mQ10416|HYTA_APIME Hymenoptaecin OS=Apis mellifera PE=2 SV=1;>tr|B9UN24|B9UN24_APICC Apidaecin OS=Apis cerana cerana PE=2 SV=1;>tr|B9UN22|B9UN22_APICC Apidaecin OS=Apis cerana	8	1	1	1	0	0	0	0	0	0	0	0	0	0	0	0	0	1	0	0	0	0	0	0	0	0	0	0	0	0	0	0	1	0	0	0	0	0	0	0	0	0	0	0
C3VMN1	C3VMN1	1	1	1	>tr|C3VMN1|C3VMN1_APIME Glutathione S-transferase S1 OS=Apis mellifera GN=GstS1 PE=2 SV=1	1	1	1	1	1	1	1	1	1	1	1	1	1	1	1	1	1	1	1	1	1	1	1	1	1	1	1	1	1	1	1	1	1	1	1	1	1	1	1	1	1	1	1	1
mO18330;O18330;C6K481;A0A088A3F5;A0A088AU24;A0A088AU22;O97432;D3JZ08	mO18330;O18330;C6K481	9;9;9;4;1;1;1;1	9;9;9;4;1;1;1;1	9;9;9;4;1;1;1;1	>sp|mO18330|MRJP1_APIME Major royal jelly protein 1 OS=Apis mellifera GN=MRJP1 PE=1 SV=1;>sp|O18330|MRJP1_APIME Major royal jelly protein 1 OS=Apis mellifera GN=MRJP1 PE=1 SV=1;>tr|C6K481|C6K481_APIME Major royal jelly protein 1 OS=Apis mellifera PE=2 SV=1	8	9	9	9	1	0	0	0	0	0	9	8	3	0	3	0	1	0	3	1	0	0	0	0	0	9	8	3	0	3	0	1	0	3	1	0	0	0	0	0	9	8	3	0
CON__ENSEMBL:ENSBTAP00000025008	CON__ENSEMBL:ENSBTAP00000025008	2	2	2	>ENSEMBL:ENSBTAP00000025008 (Bos taurus) hypothetical protein	1	2	2	2	2	2	1	2	2	2	2	2	2	2	2	2	2	2	2	2	2	1	2	2	2	2	2	2	2	2	2	2	2	2	2	2	1	2	2	2	2	2	2	2
CON__P02533;CON__Q6IFX2;CON__Q9Z2K1;CON__Q3ZAW8;CON__P08727;CON__P19001;CON__Q61782;CON__P35900;CON__Q9D312	CON__P02533;CON__Q6IFX2	13;7;6;6;4;4;2;2;2	10;6;4;4;2;2;2;2;2	3;2;0;0;0;0;0;0;0	>P02533 SWISS-PROT:P02533 Tax_Id=9606 Gene_Symbol=KRT14 Keratin, type I cytoskeletal 14;>Q6IFX2 SWISS-PROT:Q6IFX2 Tax_Id=10090 Gene_Symbol=Krt42 Keratin, type I cytoskeletal 42	9	13	10	3	3	2	9	4	5	12	4	4	5	10	6	6	4	13	13	1	1	7	2	3	9	2	2	3	8	4	4	2	10	10	1	1	1	1	2	2	1	0	1	3
CON__P48668;CON__P04259;CON__P02538;CON__Q8VED5;CON__O95678;CON__Q5XKE5;CON__H-INV:HIT000016045;CON__Q9H552;CON__P07744	CON__P48668;CON__P04259;CON__P02538	16;16;16;7;7;5;4;3;3	3;3;3;1;1;0;0;0;0	1;1;1;0;0;0;0;0;0	>P48668 SWISS-PROT:P48668 Tax_Id=9606 Gene_Symbol=KRT6C Keratin, type II cytoskeletal 6C;>P04259 SWISS-PROT:P04259 Tax_Id=9606 Gene_Symbol=KRT6B Keratin, type II cytoskeletal 6B;>P02538 SWISS-PROT:P02538 Tax_Id=9606 Gene_Symbol=KRT6A Keratin, type II cytos	9	16	3	1	4	4	8	7	6	11	6	7	6	8	10	8	5	16	15	0	0	0	1	0	1	0	1	1	1	2	1	0	3	3	0	0	0	1	0	1	0	1	1	1
CON__P02662	CON__P02662	3	3	3	>P02662 SWISS-PROT:P02662 Alpha-S1-casein - Bos taurus (Bovine).	1	3	3	3	1	1	0	0	0	1	3	2	1	1	1	1	1	1	1	1	1	0	0	0	1	3	2	1	1	1	1	1	1	1	1	1	0	0	0	1	3	2	1	1
CON__P02754	CON__P02754	1	1	1	>P02754 SWISS-PROT:P02754 Beta-lactoglobulin - Bos taurus (Bovine).	1	1	1	1	0	0	0	0	0	0	1	0	0	0	0	0	0	0	0	0	0	0	0	0	0	1	0	0	0	0	0	0	0	0	0	0	0	0	0	0	1	0	0	0
CON__P02769;CON__P02768-1	CON__P02769	11;1	11;1	11;1	>P02769 SWISS-PROT:P02769 (Bos taurus) Bovine serum albumin precursor	2	11	11	11	7	3	3	9	3	2	5	4	2	4	2	10	2	2	1	7	3	3	9	3	2	5	4	2	4	2	10	2	2	1	7	3	3	9	3	2	5	4	2	4
CON__P04264;CON__H-INV:HIT000292931;CON__Q6KB66-1	CON__P04264	44;3;1	38;2;1	28;0;0	>P04264 SWISS-PROT:P04264 Tax_Id=9606 Gene_Symbol=KRT1 Keratin, type II cytoskeletal 1	3	44	38	28	22	18	29	28	30	30	26	34	28	30	29	27	24	43	40	18	14	25	24	26	26	22	30	24	26	25	23	20	37	35	12	10	17	17	20	17	15	22	18	20
CON__P08779	CON__P08779	11	3	3	>P08779 SWISS-PROT:P08779 Tax_Id=9606 Gene_Symbol=KRT16 Keratin, type I cytoskeletal 16	1	11	3	3	2	1	7	3	3	10	3	5	4	8	4	6	4	11	11	0	0	1	0	0	2	0	1	0	2	0	1	0	3	3	0	0	1	0	0	2	0	1	0	2
CON__P13645;CON__P02535-1;CON__Q148H6;CON__P05784;CON__Q7Z3Z0;CON__O76015;CON__Q7Z3Y8;CON__O76014;CON__Q2M2I5;A0A087ZRF2;CON__Q14525;CON__Q9UE12;CON__Q15323;CON__A2A5Y0;CON__Q92764;CON__Q14532;CON__A2AB72;CON__Q497I4;CON__O76013;CON__Q7Z3Y9;CON__Q99456;REV__A0A087ZQ84	CON__P13645	28;9;4;2;2;2;2;2;2;1;1;1;1;1;1;1;1;1;1;1;1;1	28;9;4;2;2;2;2;2;2;1;1;1;1;1;1;1;1;1;1;1;1;1	22;5;0;0;0;0;0;0;0;1;0;0;0;0;0;0;0;0;0;0;0;1	>P13645 SWISS-PROT:P13645 Tax_Id=9606 Gene_Symbol=KRT10 Keratin, type I cytoskeletal 10	22	28	28	22	15	7	17	18	14	18	12	11	12	16	16	13	19	27	27	15	7	17	18	14	18	12	11	12	16	16	13	19	27	27	11	5	14	14	10	14	9	8	10	12
CON__P13647	CON__P13647	21	13	4	>P13647 SWISS-PROT:P13647 Tax_Id=9606 Gene_Symbol=KRT5 Keratin, type II cytoskeletal 5	1	21	13	4	5	5	10	8	7	12	8	5	5	10	9	6	5	20	19	2	2	5	4	4	6	4	0	2	6	5	1	2	12	11	1	1	1	1	1	1	1	0	1	2
CON__P15636	CON__P15636	13	13	13	>P15636 SWISS-PROT:P15636 Protease I precursor Lysyl endopeptidase Achromobacter lyticus.	1	13	13	13	12	13	10	12	12	12	9	12	8	13	11	10	10	10	10	12	13	10	12	12	12	9	12	8	13	11	10	10	10	10	12	13	10	12	12	12	9	12	8	13
CON__P35527	CON__P35527	24	23	23	>P35527 SWISS-PROT:P35527 Tax_Id=9606 Gene_Symbol=KRT9 Keratin, type I cytoskeletal 9	1	24	23	23	12	9	13	15	15	18	13	16	14	18	12	11	8	20	22	11	8	12	14	14	17	12	15	13	17	11	10	7	19	21	11	8	12	14	14	17	12	15	13	17
CON__P35908;CON__Q3TTY5;CON__Q7Z794;CON__Q9R0H5	CON__P35908	46;10;5;4	46;10;5;4	31;3;0;0	>P35908 SWISS-PROT:P35908 Tax_Id=9606 Gene_Symbol=KRT2 Keratin, type II cytoskeletal 2 epidermal	4	46	46	31	17	8	19	20	17	22	14	15	8	20	20	10	15	46	36	17	8	19	20	17	22	14	15	8	20	20	10	15	46	36	10	2	11	12	10	13	6	7	1	12
CON__Q01546;CON__Q9NSB2;CON__Q6ISB0	CON__Q01546	10;2;2	1;1;1	1;1;1	>Q01546 SWISS-PROT:Q01546 Tax_Id=9606 Gene_Symbol=KRT76 Keratin, type II cytoskeletal 2 oral	3	10	1	1	2	2	4	3	2	5	4	3	2	4	2	3	2	10	9	0	0	1	0	0	1	1	0	0	1	0	0	0	1	1	0	0	1	0	0	1	1	0	0	1
CON__Q04695;CON__Q9QWL7	CON__Q04695;CON__Q9QWL7	8;8	1;1	1;1	>Q04695 SWISS-PROT:Q04695 Tax_Id=9606 Gene_Symbol=KRT17 Keratin, type I cytoskeletal 17;>Q9QWL7 SWISS-PROT:Q9QWL7 Tax_Id=10090 Gene_Symbol=Krt17 Keratin, type I cytoskeletal 17	2	8	1	1	2	1	7	2	3	8	3	3	3	6	4	3	3	8	8	0	0	0	0	0	1	0	0	0	0	0	0	0	1	1	0	0	0	0	0	1	0	0	0	0
CON__Q32MB2;CON__Q7RTS7;CON__Q14CN4-1;CON__Q6IME9;CON__Q3SY84	CON__Q32MB2;CON__Q7RTS7;CON__Q14CN4-1;CON__Q6IME9;CON__Q3SY84	7;5;4;4;4	3;2;2;2;2	3;2;2;2;2	>Q32MB2 TREMBL:Q32MB2;Q86Y46 Tax_Id=9606 Gene_Symbol=KRT73 Keratin-73;>Q7RTS7 SWISS-PROT:Q7RTS7 Tax_Id=9606 Gene_Symbol=KRT74 Keratin, type II cytoskeletal 74;>Q14CN4-1 SWISS-PROT:Q14CN4-1 Tax_Id=9606 Gene_Symbol=KRT72 Isoform 1 of Keratin, type II cytoske	5	7	3	3	1	1	2	1	1	1	2	1	2	2	2	1	1	5	4	0	0	1	0	0	0	1	0	1	1	0	0	0	2	2	0	0	1	0	0	0	1	0	1	1
CON__Q5D862	CON__Q5D862	1	1	1	>Q5D862 SWISS-PROT:Q5D862 Tax_Id=9606 Gene_Symbol=FLG2 Filaggrin-2	1	1	1	1	0	0	0	1	0	0	0	0	0	0	0	0	0	1	1	0	0	0	1	0	0	0	0	0	0	0	0	0	1	1	0	0	0	1	0	0	0	0	0	0
CON__Q6NXH9	CON__Q6NXH9	7	1	0	>Q6NXH9 TREMBL:Q6NXH9 Tax_Id=10090 Gene_Symbol=Krt73 Keratin 73	1	7	1	0	4	3	4	4	4	4	4	4	4	4	4	4	3	6	5	0	0	0	0	0	0	0	0	0	0	1	0	0	0	0	0	0	0	0	0	0	0	0	0	0
CON__Q8N1N4-2;CON__Q7RTT2	CON__Q8N1N4-2;CON__Q7RTT2	2;2	1;1	1;1	>Q8N1N4-2 SWISS-PROT:Q8N1N4-2 Tax_Id=9606 Gene_Symbol=KRT78 Isoform 2 of Keratin, type II cytoskeletal 78;>Q7RTT2 TREMBL:Q7RTT2 Tax_Id=9606 Gene_Symbol=KRT78 Keratin-78	2	2	1	1	0	0	0	0	0	0	0	0	0	0	0	0	0	2	2	0	0	0	0	0	0	0	0	0	0	0	0	0	1	1	0	0	0	0	0	0	0	0	0	0
CON__Q86YZ3	CON__Q86YZ3	8	8	8	>Q86YZ3 SWISS-PROT:Q86YZ3 Tax_Id=9606 Gene_Symbol=HRNR Hornerin	1	8	8	8	0	0	4	0	0	4	0	0	0	0	0	0	0	7	8	0	0	4	0	0	4	0	0	0	0	0	0	0	7	8	0	0	4	0	0	4	0	0	0	0
Q17060;D3Y5T0;Q3L632;A0A088A3F4	Q17060;D3Y5T0;Q3L632;A0A088A3F4	2;2;2;1	2;2;2;1	2;2;2;1	>sp|Q17060|MRJP3_APIME Major royal jelly protein 3 OS=Apis mellifera GN=MRJP3 PE=1 SV=1;>tr|D3Y5T0|D3Y5T0_APIME Major royal jelly protein OS=Apis mellifera GN=Mrjp3 PE=2 SV=1;>tr|Q3L632|Q3L632_APICA Major royal jelly protein 3 OS=Apis mellifera carnica GN=	4	2	2	2	0	0	0	0	0	0	2	0	0	0	0	0	0	0	0	0	0	0	0	0	0	2	0	0	0	0	0	0	0	0	0	0	0	0	0	0	2	0	0	0
G9F9Z6	G9F9Z6	2	2	2	>tr|G9F9Z6|G9F9Z6_APIME IRP30 OS=Apis mellifera GN=IRP30 PE=4 SV=1	1	2	2	2	2	0	0	0	0	0	0	1	0	0	0	0	0	2	0	2	0	0	0	0	0	0	1	0	0	0	0	0	2	0	2	0	0	0	0	0	0	1	0	0
H9K759;H9K244	H9K759;H9K244	2;2	2;2	2;2	>tr|H9K759|H9K759_APIME Histone H3 OS=Apis mellifera GN=LOC726692 PE=3 SV=1;>tr|H9K244|H9K244_APIME Histone H3 OS=Apis mellifera GN=LOC726542 PE=3 SV=1	2	2	2	2	1	1	1	1	1	2	1	1	1	1	1	1	1	1	0	1	1	1	1	1	2	1	1	1	1	1	1	1	1	0	1	1	1	1	1	2	1	1	1	1
H9KL77;P91849	H9KL77	3;1	3;1	3;1	>tr|H9KL77|H9KL77_APIME Histone H4 OS=Apis mellifera GN=LOC102655073 PE=3 SV=1	2	3	3	3	3	2	3	3	2	3	3	3	3	1	3	1	3	3	3	3	2	3	3	2	3	3	3	3	1	3	1	3	3	3	3	2	3	3	2	3	3	3	3	1
H9KQA6	H9KQA6	1	1	1	>tr|H9KQA6|H9KQA6_APIME Uncharacterized protein OS=Apis mellifera GN=LOC409613 PE=4 SV=1	1	1	1	1	0	1	1	0	1	1	0	0	0	0	1	0	0	0	1	0	1	1	0	1	1	0	0	0	0	1	0	0	0	1	0	1	1	0	1	1	0	0	0	0
H9KUJ6	H9KUJ6	9	8	8	>tr|H9KUJ6|H9KUJ6_APIME Uncharacterized protein OS=Apis mellifera GN=LOC412150 PE=3 SV=1	1	9	8	8	8	7	6	8	9	9	7	3	9	3	7	6	4	1	8	7	6	5	7	8	8	6	2	8	2	6	5	3	0	7	7	6	5	7	8	8	6	2	8	2
P01501;I3RJI9;I1VC84	P01501;I3RJI9;I1VC84	1;1;1	1;1;1	1;1;1	>sp|P01501|MEL_APIME Melittin OS=Apis mellifera GN=MELT PE=1 SV=1;>tr|I3RJI9|I3RJI9_APICA Melittin OS=Apis mellifera carnica PE=2 SV=1;>tr|I1VC84|I1VC84_APIME Melittin OS=Apis mellifera PE=2 SV=1	3	1	1	1	0	0	0	1	0	1	1	0	1	1	0	1	1	0	1	0	0	0	1	0	1	1	0	1	1	0	1	1	0	1	0	0	0	1	0	1	1	0	1	1
mP15450;Q8WSY9;B9UK34;B9UK29;P15450;B9UK38;B9UK35;B9UK30	mP15450;Q8WSY9;B9UK34;B9UK29;P15450;B9UK38;B9UK35;B9UK30	2;1;1;1;1;1;1;1	2;1;1;1;1;1;1;1	2;1;1;1;1;1;1;1	>sp|mP15450|ABAE_APIME Abaecin OS=Apis mellifera PE=1 SV=2;>tr|Q8WSY9|Q8WSY9_APIME Abaecin (Fragment) OS=Apis mellifera PE=2 SV=1;>tr|B9UK34|B9UK34_APICC Abaecin OS=Apis cerana cerana PE=2 SV=1;>tr|B9UK29|B9UK29_APICC Abaecin OS=Apis cerana cerana PE=2 SV=	8	2	2	2	2	0	0	0	0	0	0	0	0	0	0	0	0	2	0	2	0	0	0	0	0	0	0	0	0	0	0	0	2	0	2	0	0	0	0	0	0	0	0	0
P00038	P00038	4	4	4	>sp|P00038|CYC_APIME Cytochrome c OS=Apis mellifera GN=cytC PE=1 SV=2	1	4	4	4	4	4	4	4	4	4	4	4	4	4	4	4	4	4	4	4	4	4	4	4	4	4	4	4	4	4	4	4	4	4	4	4	4	4	4	4	4	4	4	4
P86905	P86905	2	2	2	>sp|P86905|SNMP1_APIME Sensory neuron membrane protein 1 OS=Apis mellifera PE=3 SV=1	1	2	2	2	2	1	0	1	1	2	1	2	2	0	2	1	0	1	1	2	1	0	1	1	2	1	2	2	0	2	1	0	1	1	2	1	0	1	1	2	1	2	2	0
Q0EDH4;Q0EDH3;Q0EDH2;Q0EDH1;Q0EDH0;F1D751;F1D750;F1D749;F1D748;F1D747;F1D746;F1D745;F1D744;F1D736;F1D734;F1D732;F1D730;F1D728;F1D726;F1D724;F1D722;F1D721;F1D720;F1D719;F1D718;F1D717;F1D716;F1D715;F1D714;F1D713;F1D712;F1D6Z1;F1D6Z0;F1D6Y9;F1D6Y7;F1D6Y6;F1D6Y8;Q0EDH5;Q0EDG9;Q0EDG8;Q0EDG7	Q0EDH4;Q0EDH3;Q0EDH2;Q0EDH1;Q0EDH0;F1D751;F1D750;F1D749;F1D748;F1D747;F1D746;F1D745;F1D744;F1D736;F1D734;F1D732;F1D730;F1D728;F1D726;F1D724;F1D722;F1D721;F1D720;F1D719;F1D718;F1D717;F1D716;F1D715;F1D714;F1D713;F1D712;F1D6Z1;F1D6Z0;F1D6Y9;F1D6Y7;F1D6Y6;F1D6Y8;Q0EDH5;Q0EDG9;Q0EDG8;Q0EDG7	4;4;4;4;4;3;3;3;3;3;3;3;3;3;3;3;3;3;3;3;3;3;3;3;3;3;3;3;3;3;3;3;3;3;3;3;2;2;2;2;2	1;1;1;1;1;0;0;0;0;0;0;0;0;0;0;0;0;0;0;0;0;0;0;0;0;0;0;0;0;0;0;0;0;0;0;0;0;1;1;1;1	1;1;1;1;1;0;0;0;0;0;0;0;0;0;0;0;0;0;0;0;0;0;0;0;0;0;0;0;0;0;0;0;0;0;0;0;0;1;1;1;1	>tr|Q0EDH4|Q0EDH4_9VIRU Polyprotein (Fragment) OS=Kakugo virus GN=VP1 PE=4 SV=1;>tr|Q0EDH3|Q0EDH3_9VIRU Polyprotein (Fragment) OS=Kakugo virus GN=VP1 PE=4 SV=1;>tr|Q0EDH2|Q0EDH2_9VIRU Polyprotein (Fragment) OS=Kakugo virus GN=VP1 PE=4 SV=1;>tr|Q0EDH1|Q0EDH	41	4	1	1	0	0	0	1	0	0	0	0	0	0	0	0	0	4	0	0	0	0	0	0	0	0	0	0	0	0	0	0	1	0	0	0	0	0	0	0	0	0	0	0
Q1W633	Q1W633	6	6	5	>tr|Q1W633|Q1W633_APIME OBP21 OS=Apis mellifera GN=Obp21 PE=2 SV=1	1	6	6	5	6	6	6	6	6	6	5	6	6	6	6	6	6	6	6	6	6	6	6	6	6	5	6	6	6	6	6	6	6	6	5	5	5	5	5	5	4	5	5	5
Q1W637	Q1W637	3	3	3	>tr|Q1W637|Q1W637_APIME OBP17 OS=Apis mellifera GN=Obp17 PE=2 SV=1	1	3	3	3	0	2	1	1	2	3	1	3	3	2	3	2	3	2	2	0	2	1	1	2	3	1	3	3	2	3	2	3	2	2	0	2	1	1	2	3	1	3	3	2
Q1W638	Q1W638	3	3	3	>tr|Q1W638|Q1W638_APIME OBP16 OS=Apis mellifera GN=Obp16 PE=2 SV=1	1	3	3	3	3	3	3	2	1	3	2	2	2	3	2	2	2	1	2	3	3	3	2	1	3	2	2	2	3	2	2	2	1	2	3	3	3	2	1	3	2	2	2	3
Q1W643	Q1W643	1	1	1	>tr|Q1W643|Q1W643_APIME OBP11 OS=Apis mellifera GN=Obp11 PE=2 SV=1	1	1	1	1	1	0	0	1	0	0	1	0	1	0	0	1	0	0	0	1	0	0	1	0	0	1	0	1	0	0	1	0	0	0	1	0	0	1	0	0	1	0	1	0
Q1W647;V9VFX4	Q1W647;V9VFX4	2;1	2;1	2;1	>tr|Q1W647|Q1W647_APIME OBP3 OS=Apis mellifera GN=Obp3 PE=2 SV=1;>tr|V9VFX4|V9VFX4_APICE Odorant binding protein 3 (Fragment) OS=Apis cerana GN=obp3 PE=2 SV=1	2	2	2	2	1	1	1	1	1	1	2	1	1	1	1	2	1	1	1	1	1	1	1	1	1	2	1	1	1	1	2	1	1	1	1	1	1	1	1	1	2	1	1	1
Q8I6X7;Q3LBA5	Q8I6X7;Q3LBA5	3;3	3;3	3;3	>tr|Q8I6X7|Q8I6X7_APIME Antennal-specific protein 3c OS=Apis mellifera GN=ASP3c PE=2 SV=1;>tr|Q3LBA5|Q3LBA5_APIME Putative uncharacterized protein OS=Apis mellifera PE=2 SV=1	2	3	3	3	2	3	3	1	3	3	2	2	3	2	2	1	3	1	3	2	3	3	1	3	3	2	2	3	2	2	1	3	1	3	2	3	3	1	3	3	2	2	3	2
Q3LBA7	Q3LBA7	5	5	5	>tr|Q3LBA7|Q3LBA7_APIME Chemosensory protein 1 OS=Apis mellifera GN=CSP1 PE=2 SV=1	1	5	5	5	4	4	4	3	3	5	3	3	3	3	3	3	4	3	4	4	4	4	3	3	5	3	3	3	3	3	3	4	3	4	4	4	4	3	3	5	3	3	3	3
Q6VQ13;A0A088A9W4	Q6VQ13	11;2	11;2	11;2	>tr|Q6VQ13|Q6VQ13_APIME ADP/ATP translocase OS=Apis mellifera GN=Ant PE=2 SV=1	2	11	11	11	9	11	11	11	10	11	10	11	11	10	11	11	11	11	11	9	11	11	11	10	11	10	11	11	10	11	11	11	11	11	9	11	11	11	10	11	10	11	11	10
Q76LA4;A0A088AE74;A0A088AE73;A0A087ZV59	Q76LA4;A0A088AE74	6;5;1;1	6;5;1;1	6;5;1;1	>tr|Q76LA4|Q76LA4_APIME Fatty acid binding protein OS=Apis mellifera GN=FABP PE=2 SV=1;>tr|A0A088AE74|A0A088AE74_APIME Uncharacterized protein OS=Apis mellifera GN=Fabp PE=3 SV=1	4	6	6	6	6	4	6	6	5	6	6	6	6	2	5	5	6	6	6	6	4	6	6	5	6	6	6	6	2	5	5	6	6	6	6	4	6	6	5	6	6	6	6	2
Q76LA5;Q6QTA6	Q76LA5	12;1	12;1	12;1	>tr|Q76LA5|Q76LA5_APIME Carboxylic ester hydrolase OS=Apis mellifera GN=est PE=2 SV=1	2	12	12	12	11	7	8	9	9	9	11	9	7	8	6	10	9	7	4	11	7	8	9	9	9	11	9	7	8	6	10	9	7	4	11	7	8	9	9	9	11	9	7	8
Q7YXM3;A0A088AGE7;A0A0C5WDT1	Q7YXM3	5;2;1	4;1;1	4;1;1	>tr|Q7YXM3|Q7YXM3_APILI Thioredoxin peroxidase OS=Apis mellifera ligustica GN=Tpx-3 PE=2 SV=1	3	5	4	4	5	5	5	5	4	5	5	5	5	5	5	5	3	5	5	4	4	4	4	3	4	4	4	4	4	4	4	2	4	4	4	4	4	4	3	4	4	4	4	4
Q868N5;G5D493;G5D4D6;G5D497;G5D4D9;G5D4D0;G5D4D2;G5D4D1;G5D465;G5D457;G5D4E1;G5D4A2;G5D491;G5D468;G5D499;G5D496;G5D476;G5D463;G5D4C7;G5D4E3;G5D4C6;G5D482;G5D494;G5D498;G5D4E0;G5D4B9;G5D489;G5D4B5;G5D4D8;G5D462;G5D4A3;G5D4B2;G5D475;G5D4D3;G5D479;G5D4E4;G5D4C5;G5D4D4;G5D4A9	Q868N5	75;17;17;17;17;17;17;17;17;17;17;17;17;17;17;17;16;16;16;16;16;16;16;16;16;16;16;16;16;16;16;16;15;15;15;15;15;14;9	2;2;2;2;2;2;2;2;2;2;2;2;2;2;2;2;2;2;2;2;2;1;2;2;2;2;2;1;1;1;1;1;1;2;2;1;1;1;1	2;2;2;2;2;2;2;2;2;2;2;2;2;2;2;2;2;2;2;2;2;1;2;2;2;2;2;1;1;1;1;1;1;2;2;1;1;1;1	>sp|Q868N5|VIT_APIME Vitellogenin OS=Apis mellifera GN=Vg PE=1 SV=1	39	75	2	2	26	9	28	35	32	27	73	59	64	51	51	59	69	45	67	1	0	1	2	1	1	2	2	2	2	0	2	2	1	2	1	0	1	2	1	1	2	2	2	2
Q86MV4;R4U6A5;R4TUU0;R4TUZ6	Q86MV4	10;2;2;2	10;2;2;2	10;2;2;2	>tr|Q86MV4|Q86MV4_APIME Prophenoloxidase OS=Apis mellifera GN=PPO PE=2 SV=2	4	10	10	10	6	2	4	2	0	4	7	1	8	1	4	1	7	4	10	6	2	4	2	0	4	7	1	8	1	4	1	7	4	10	6	2	4	2	0	4	7	1	8	1
Q9U9J5	Q9U9J5	4	4	4	>tr|Q9U9J5|Q9U9J5_APIME Odorant binding protein ASP2 OS=Apis mellifera GN=Obp2 PE=1 SV=1	1	4	4	4	4	3	4	4	3	4	3	4	3	3	3	3	3	2	2	4	3	4	4	3	4	3	4	3	3	3	3	3	2	2	4	3	4	4	3	4	3	4	3	3
REV__A0A088A9T0	REV__A0A088A9T0	1	1	1	>tr|A0A088A9T0|A0A088A9T0_APIME Uncharacterized protein OS=Apis mellifera PE=4 SV=1	1	1	1	1	1	1	1	1	1	1	1	1	1	1	1	1	1	1	1	1	1	1	1	1	1	1	1	1	1	1	1	1	1	1	1	1	1	1	1	1	1	1	1	1
REV__A0A088AEX7	REV__A0A088AEX7	1	1	1	>tr|A0A088AEX7|A0A088AEX7_APIME Signal transducer and activator of transcription OS=Apis mellifera GN=STAT92E-like PE=3 SV=1	1	1	1	1	1	1	1	1	1	1	1	1	1	1	1	1	1	1	1	1	1	1	1	1	1	1	1	1	1	1	1	1	1	1	1	1	1	1	1	1	1	1	1	1
REV__A0A088AQ22	REV__A0A088AQ22	1	1	1	>tr|A0A088AQ22|A0A088AQ22_APIME Uncharacterized protein OS=Apis mellifera GN=LOC100578888 PE=4 SV=1	1	1	1	1	1	1	1	1	1	1	1	1	1	1	1	1	1	1	1	1	1	1	1	1	1	1	1	1	1	1	1	1	1	1	1	1	1	1	1	1	1	1	1	1
REV__CON__P17690	REV__CON__P17690	1	1	1	>P17690 SWISS-PROT:P17690 (Bos taurus) Beta-2-glycoprotein 1 precursor	1	1	1	1	1	1	1	1	1	1	1	1	1	1	1	1	1	1	1	1	1	1	1	1	1	1	1	1	1	1	1	1	1	1	1	1	1	1	1	1	1	1	1	1
V5RJV1	V5RJV1	1	1	1	>tr|V5RJV1|V5RJV1_SPIAP Uncharacterized protein OS=Spiroplasma apis B31 GN=SAPIS_v1c05460 PE=4 SV=1	1	1	1	1	1	0	1	1	1	1	1	1	1	1	1	1	1	1	1	1	0	1	1	1	1	1	1	1	1	1	1	1	1	1	1	0	1	1	1	1	1	1	1	1
V5RKS3	V5RKS3	1	1	1	>tr|V5RKS3|V5RKS3_SPIAP Uncharacterized protein OS=Spiroplasma apis B31 GN=SAPIS_v1c08710 PE=4 SV=1	1	1	1	1	0	0	0	1	0	1	0	0	0	0	1	0	0	0	0	0	0	0	1	0	1	0	0	0	0	1	0	0	0	0	0	0	0	1	0	1	0	0	0	0
V5T851	V5T851	1	1	1	>tr|V5T851|V5T851_9BIFI Beta-D-glucoside glucohydrolase OS=Bifidobacterium sp. Hma3N PE=3 SV=1	1	1	1	1	0	0	0	0	0	0	0	0	0	0	0	0	0	1	0	0	0	0	0	0	0	0	0	0	0	0	0	0	1	0	0	0	0	0	0	0	0	0	0	0
W8R8C0;U3LYB6;Q8B3M2;Q7TG18;D0VPX0;F5A505;L7Y4K0;L7Y2E4;C8CMC4;L7XEF1	W8R8C0;U3LYB6;Q8B3M2;Q7TG18;D0VPX0	13;12;8;8;8;2;1;1;1;1	13;12;8;8;8;2;1;1;1;1	10;9;5;5;5;2;1;1;1;1	>tr|W8R8C0|W8R8C0_9VIRU Genome polyprotein OS=Deformed wing virus PE=4 SV=1;>tr|U3LYB6|U3LYB6_9VIRU Genome polyprotein OS=Varroa destructor virus-1 PE=4 SV=1;>tr|Q8B3M2|Q8B3M2_9VIRU Genome polyprotein OS=Deformed wing virus PE=4 SV=2;>tr|Q7TG18|Q7TG18_9VIR	10	13	13	10	0	0	0	1	0	0	0	0	0	0	0	0	0	13	0	0	0	0	1	0	0	0	0	0	0	0	0	0	13	0	0	0	0	0	0	0	0	0	0	0
[truncated: 104 more columns]
